# Supplementary material for: Integrative Analysis Identified Key Schizophrenia Risk Factors from an Abnormal Behavior Mouse Gene Set
Source: Life (Basel). 2021 Feb 23;11(2):172. doi: 10.3390/life11020172 (PMC7927082; doi:10.3390/life11020172)
Supplement: Supplementary file 1 [file life-11-00172-s001.zip]

Archive with 1 entries (1 files):
- life-1060890-supplementary.xlsx
