# Supplementary material for: Integrative Analysis Identified Key Schizophrenia Risk Factors from an Abnormal Behavior Mouse Gene Set
Source: Life (Basel). 2021 Feb 23;11(2):172. doi: 10.3390/life11020172 (PMC7927082; doi:10.3390/life11020172)
Supplement: Supplementary file 1 [file life-11-00172-s001.zip › life-1060890-supplementary.xlsx]

## Sheet: Summry
Supplementary Materials of Integrative Analysis Identified Key Schizophrenia Risk Factors from Abnormal Behavior Mouse Gene Set
Table S1. Abnormal behavior gene set used in this study.
Table S2. Details of genes with copy number variant uesd in this study from PsyMuKB.
Table S3. Details of genes with de novo mutation uesd in this study from PsyMuKB.

## Sheet: Table S1
Table S1. Abnormal behavior gene set used in this study.
GENE_SYMBOL
AGRN
DVL1
VWA1
MIB2
GNB1
GABRD
PRKCZ
KCNAB2
PER3
ERRFI1
H6PD
NMNAT1
UBE4B
KIF1B
PGD
CORT
DFFA
TARDBP
MAD2L2
CLCN6
PLOD1
TNFRSF1B
PDPN
ATP13A2
CAPZB
HTR6
PINK1
KIF17
ALPL
HSPG2
C1QA
EPHB2
PNRC2
NIPAL3
SLC9A1
SYTL1
GPR3
SMPDL3B
EYA3
ATPIF1
MED18
SRSF4
SDC3
FABP3
HCRTR1
ADGRB2
KHDRBS1
DLGAP3
SFPQ
SNIP1
MFSD2A
PPT1
ZMPSTE24
CLDN19
SLC2A1
SZT2
PTPRF
B4GALT2
SLC6A9
POMGNT1
ELAVL4
FAF1
CDKN2C
NRDC
SCP2
LRP8
ACOT11
DAB1
OMA1
MYSM1
JUN
NFIA
DOCK7
ATG4C
JAK1
LEPROT
LEPR
RPE65
LRRC7
CTH
PTGER3
NEGR1
SLC44A5
ADGRL2
PRKACB
MCOLN3
LMO4
F3
PLPPR4
DBT
SLC30A7
GSTM5
CSF1
KCNA2
ADORA3
AP4B1
NGF
NHLH2
ATP1A1
PTGFRN
TBX15
PEX11B
PRKAB2
SV2A
OTUD7B
SEMA6C
S100A10
S100A1
HAX1
UBE2Q1
CHRNB2
SHC1
EFNA3
GBA
LMNA
HDGF
KCNJ10
ATP1A2
VANGL2
USF1
ADAMTS4
MPZ
RGS4
PBX1
LMX1A
RXRG
GPR161
SLC19A2
F5
SELE
KIFAP3
PRRX1
SUCO
PRDX6
DARS2
ASTN1
ABL2
CACNA1E
LAMC1
NMNAT2
TRMT1L
PTGS2
RGS2
B3GALT2
KIF14
CACNA1S
GPR37L1
SYT2
ADIPOR1
ADORA1
ATP2B4
PPP1R15B
LRRN2
NFASC
CNTN2
ELK4
PLXNA2
HSD11B1
KCNH1
PROX1
KCNK2
ESRRG
TLR5
DEGS1
LBR
ENAH
ITPKB
GJC2
ACTA1
AGT
DISC1
TBCE
LYST
NID1
LGALS8
RYR2
CHRM3
FMN2
RGS7
AKT3
RPS7
ID2
CYS1
NTSR2
LPIN1
TRIB2
MYCN
NCOA1
POMC
ASXL2
OTOF
KCNK3
DPYSL5
TRIM54
UCN
MPV17
LCLAT1
SPAST
PKDCC
MTA3
ABCG5
FBXO11
NRXN1
PEX13
B3GNT2
OTX1
VPS54
ANXA4
ADD2
VAX2
DYSF
SPR
ALMS1
STAMBP
DCTN1
HTRA2
TACR1
CTNNA2
LRRTM1
MAT2A
VAMP8
RNF103
EIF2AK3
KCNIP3
INPP4A
CHST10
NPAS2
IL1R1
TTL
DBI
PTPN4
EPB41L5
INHBB
GLI2
TSN
BIN1
PROC
ARHGEF4
GPR39
LYPD1
MGAT5
ORC4
RND3
NEB
CACNB4
NR4A2
GPD2
ACVR1
TANC1
TBR1
SLC4A10
FIGN
SCN3A
SCN2A
SCN1A
SCN9A
CERS6
LRP2
UBR3
GAD1
SLC25A12
DLX2
CHRNA1
CHN1
ATF2
HOXD1
NFE2L2
PDE11A
NEUROD1
SSFA2
FRZB
COL5A2
SLC40A1
MSTN
GLS
HSPD1
PLCL1
CLK1
ALS2
FAM117B
CARF
ABI2
NRP2
ADAM23
KLF7
CREB1
CCNYL1
PIKFYVE
MAP2
ERBB4
XRCC5
TNS1
BCS1L
STK36
TTLL4
DES
SLC4A3
EPHA4
SERPINE2
COL4A3
SLC19A3
DNER
GIGYF2
DGKD
SCLY
ILKAP
PER2
TWIST2
HDAC4
KIF1A
ATG4B
CHL1
CNTN6
CRBN
SUMF1
LRRN1
ITPR1
BHLHE40
GRM7
OXTR
RAD18
SRGAP3
MTMR14
BRPF1
OGG1
GHRL
ATP2B2
SLC6A11
SLC6A1
HRH1
SYN2
PPARG
RAF1
WNT7A
TMEM43
SLC6A6
NR2C2
CAPN7
BTD
SATB1
NR1D2
THRB
RARB
TOP2B
DYNC1LI1
GLB1
XYLB
SCN5A
SCN11A
CX3CR1
SLC25A38
TRAK1
VIPR1
CCR5
TMIE
CSPG5
CELSR3
LAMB2
DAG1
BSN
GNAI2
CACNA2D2
DOCK3
GRM2
TKT
CACNA1D
CACNA2D3
ERC2
ARF4
FLNB
PTPRG
FEZF2
ATXN7
PRICKLE2
ARL6IP5
MITF
ROBO1
HTR1F
EPHA3
EPHA6
RPL24
NFKBIZ
CD47
CD200
CCDC80
LSAMP
GSK3B
CD86
SEMA5B
ADCY5
KALRN
ITGB5
SLC41A3
MCM2
MGLL
IFT122
ACPP
NPHP3
RAB6B
RYK
KY
RNF7
ZIC4
ZIC1
HLTF
CP
WWTR1
PFN2
GPR149
KCNAB1
LXN
SERPINI1
CLDN11
TNIK
GHSR
PIK3CA
PEX5L
FXR1
SOX2
PARL
EIF2B5
CHRD
ETV5
SST
OPA1
APOD
FBXO45
DLG1
PDE6B
CPLX1
IDUA
FGFRL1
TACC3
FGFR3
NAT8L
HTT
DOK7
LRPAP1
ADRA2C
MSX1
EVC
CRMP1
WFS1
BLOC1S4
SLC2A9
PPARGC1A
CCKAR
STIM2
UCHL1
ATP8A1
GABRA2
GABRA4
SLC10A4
USP46
GSX2
PDGFRA
KIT
CLOCK
NMU
ADGRL3
SCARB2
PRDM8
COPS4
MAPK10
AFF1
SPP1
SNCA
GRID2
PDLIM5
UNC5C
NFKB1
CISD2
TACR3
CASP6
ELOVL6
NEUROG2
UGT8
NDST3
PRSS12
TRPC3
BBS12
FGF2
GAB1
TRIM2
TLR2
SFRP2
NPY2R
TDO2
GLRB
GRIA2
NPY1R
NPY5R
CPE
CLCN3
AADAT
GLRA3
AGA
TENM3
CASP3
TLR3
SLC12A7
NSUN2
CTNND2
DNAH5
ANKH
BASP1
NPR3
SLC45A2
PRLR
SLC1A3
NIPBL
PTGER4
GHR
HCN1
NDUFS4
MAP3K1
KIF2A
HTR1A
ERBIN
SLC30A5
OCLN
CARTPT
MAP1B
FOXD1
HEXB
GCNT4
F2RL1
CRHBP
AP3B1
LHFPL2
ARSB
HOMER1
ADGRV1
ARRDC3
NR2F1
RHOBTB3
PCSK1
LNPEP
CAMK4
NREP
APC
CDO1
HSD17B4
LOX
SLC12A2
FBN2
AFF4
HSPA4
VDAC1
CXCL14
EGR1
SIL1
PURA
PFDN1
HDAC3
HTR4
SH3TC2
PPARGC1B
CSF1R
CAMK2A
SYNPO
GM2A
SPARC
ATOX1
GLRA1
GRIA1
CYFIP2
ADRA1B
PTTG1
GABRB2
GABRA1
GABRG2
WWC1
DUSP1
MSX2
DRD1
HRH2
CPLX2
RGS14
GRK6
DBN1
PHYKPL
CANX
FOXF2
NQO2
TUBB2B
NRN1
BLOC1S5
GCNT2
ATXN1
KIF13A
NHLRC1
ID4
CDKAL1
DCDC2
ALDH5A1
ACOT13
GMNN
HFE
GABBR1
NEU1
PPT2
AGER
BRD2
SYNGAP1
GRM4
PPARD
FKBP5
LHFPL5
BTBD9
PPP2R5D
PTK7
VEGFA
SLC29A1
TCTE1
CLIC5
RCAN2
MUT
EFHC1
HCRTR2
COL19A1
SMAP1
RIMS1
SLC17A5
MYO6
HTR1B
ELOVL4
ME1
CYB5R4
MRAP2
NT5E
CNR1
ASCC3
GRIK2
PREP
ATG5
PDSS2
SOBP
NR2E1
FIG4
GPR6
WASF1
DDO
FYN
LAMA4
HDAC2
COL10A1
GJA1
FABP7
TRDN
LAMA2
ENPP1
AHI1
BCLAF1
PEX7
IFNGR1
NMBR
ADGRG6
PEX3
STX11
EPM2A
GRM1
PPP1R14C
AKAP12
SYNE1
VIP
OPRM1
SOD2
WTAP
MAS1
IGF2R
QKI
PDE10A
THBS2
DLL1
FAM20C
PRKAR1B
SUN1
ACTB
USP42
GRID2IP
ETV1
DGKB
MEOX2
AHR
TWIST1
SP4
IL6
NPY
CYCS
GARS
CRHR2
AQP1
GHRHR
FKBP9
AMPH
INHBA
DBNL
AEBP1
CAMK2B
ADCY1
IGFBP3
UPP1
GUSB
ASL
TPST1
FZD9
BAZ1B
STX1A
LIMK1
EIF4H
CLIP2
GTF2IRD1
NCF1
HIP1
POR
GNAI1
CD36
CACNA2D1
SEMA3A
GRM3
DMTF1
ABCB1
ADAM22
STEAP4
COL1A2
SGCE
PPP1R9A
DLX5
TAC1
NPTX2
ACTL6B
ACHE
VGF
RELN
PRKAR2B
HBP1
SLC26A4
NRCAM
PNPLA8
GPR85
CAV2
CAV1
MET
CFTR
KCND2
PTPRZ1
CADPS2
GPR37
GRM8
LRRC4
FLNC
ZC3HC1
CEP41
MEST
AKR1B1
CHRM2
ATP6V0A4
HIPK2
BRAF
EPHB6
TRPV6
TRPV5
CNTNAP2
EZH2
TMEM176B
NOS3
ASIC3
CDK5
SLC4A2
TMUB1
HTR5A
SHH
VIPR2
CLN8
MCPH1
PPP1R3B
TNKS
MSRA
ASAH1
CSGALNACT1
GFRA2
HR
SFTPC
EGR3
NKX3-1
PNOC
FZD3
ANK1
KAT6A
AP3M2
PLAT
POLB
VDAC3
CHRNB3
POMK
CEBPD
SNAI2
NPBWR1
OPRK1
TMEM68
PENK
CA8
CHD7
TTPA
BHLHE22
CRH
MYBL1
PREX2
LACTB2
EYA1
KCNB2
RDH10
JPH1
HNF4G
PEX2
IMPA1
E2F5
DECR1
CALB1
RUNX1T1
RIMS2
OXR1
TRHR
KCNV1
NOV
WDYHV1
MTSS1
ADCY8
KCNQ3
WISP1
NDRG1
ARC
LYNX1
TSTA3
SCX
DGAT1
VLDLR
SLC1A1
RLN1
CD274
RIC1
KDM4C
TYRP1
CER1
PSIP1
PLIN2
SLC24A2
CDKN2A
DMRTA1
AQP3
CNTFR
SIGMAR1
VCP
NPR2
GNE
APBA1
KLF9
TRPM3
TMC1
RORB
VPS13A
GNAQ
IDNK
RMI1
NTRK2
AGTPBP1
GOLM1
GAS1
OMD
PTCH1
CDC14B
CTSV
GABBR2
NR4A3
TAL2
RAD23B
KLF4
MUSK
LPAR1
BSPRY
WHRN
TNC
TRIM32
TLR4
LHX6
PTGS1
STRBP
PBX3
LRSAM1
SH2D3C
SLC25A25
DNM1
SLC27A4
PTGES
TOR1A
ASS1
NTNG2
TSC1
SURF1
DBH
GPSM1
AGPAT2
PTGDS
ABCA2
GRIN1
EHMT1
CACNA1B
WDR37
PHYH
ITGA8
VIM
STAM
GAD2
ANKRD26
BAMBI
ZEB1
ITGB1
CREM
FXYD4
TIMM23
MAPK8
ERCC6
PCDH15
BICC1
ANK3
ARID5B
EGR2
SIRT1
ATOH7
TET1
COL13A1
EIF4EBP2
PRF1
CDH23
PSAP
CHST3
KCNMA1
DLG5
OPN4
LDB3
ATAD1
PTEN
FAS
LIPA
IFIT2
PANK1
HTR7
FGFBP3
IDE
LGI1
HELLS
ENTPD1
PI4K2A
SCD
HIF1AN
DPCD
NFKB2
NEURL1
ADRA2A
TCF7L2
SLC18A2
EMX2
PRLHR
GRK5
GPR26
OAT
NKX6-2
FUOM
CYP2E1
RIC8A
DRD4
CEND1
CTSD
TH
CD81
KCNQ1
CCKBR
SMPD1
APBB1
TRIM3
ILK
TPP1
TUB
RPL27A
SBF2
ADM
DKK3
ARNTL
KCNJ11
USH1C
TPH1
ZDHHC13
NAV2
SLC6A5
NELL1
SLC17A6
BDNF
KCNA4
KIAA1549L
CAPRIN1
CD44
SLC1A2
SLC35C1
CRY2
MAPK8IP1
PHF21A
MDK
CHRM4
LRP4
ACP2
MADD
APLNR
CNTF
SYT7
FADS2
BSCL2
GNG3
CHRM1
MARK2
VEGFB
PLCB3
EHD1
SCYL1
LTBP3
CFL1
RIN1
B4GAT1
NPAS4
BBS1
CTSF
SPTBN2
TCIRG1
LRP5
GAL
IGHMBP2
TPCN2
CCND1
SHANK2
DHCR7
LRTOMT
INPPL1
UCP2
PPME1
MAP6
DGAT2
CAPN5
MYO7A
TENM4
PRCP
DLG2
FZD4
CTSC
GRM5
PANX1
SESN3
MTMR2
CNTN5
PGR
TRPC6
GRIA4
ELMOD1
ATM
RDX
CRYAB
HSPB2
IL18
PTS
NCAM1
DRD2
HTR3A
SIK3
BACE1
FXYD6
SCN2B
MPZL3
KMT2A
ARCN1
SLC37A4
HMBS
CBL
TECTA
ROBO3
FEZ1
CDON
KIRREL3
BARX2
ST14
JAM3
B3GAT1
KDM5A
B4GALNT3
ADIPOR2
CACNA1C
KCNA1
NTF3
TNFRSF1A
SCNN1A
VAMP1
LPAR5
ATN1
SLC2A3
LRP6
GPR19
GRIN2B
PTPRO
EPS8
AEBP2
MRPS35
PTHLH
FGD4
DNM1L
SYT10
ABCD2
LRRK2
CNTN1
PRICKLE1
SENP1
PFKM
ADCY6
CACNB3
TUBA1A
KCNH3
FAIM2
ASIC1
SCN8A
GRASP
KRT5
PFDN5
C12orf10
AAAS
ATF7
PDE1B
NEUROD4
BLOC1S1
CD63
ERBB3
CDK4
LRIG3
AVPR1A
KCNMB4
PTPRR
LGR5
TPH2
KCNC2
ZDHHC17
CSRP2
SYT1
PAWR
PTPRQ
ELK3
APAF1
ANKS1B
SLC17A8
PAH
ASCL1
MTERF2
CRY1
DAO
ACACB
KCTD10
UBE3B
TRPV4
GIT2
ATP2A2
ATXN2
ALDH2
NOS1
SRRM4
PRKAB1
CIT
MSI1
COX6A1
RNF10
ACADS
SPPL3
P2RX7
CAMKK2
NCOR2
SFSWAP
MMP17
GJB6
LATS2
FGF9
SGCG
CENPJ
ATP8A2
FLT1
BRCA2
KL
NBEA
STOML3
HTR2A
ITM2B
RB1
ATP7B
PCDH17
KLHL1
DACH1
LMO7
FBXL3
MYCBP2
EDNRB
SLITRK1
SLITRK6
SLITRK5
ABCC4
DNAJC3
ZIC5
ZIC2
PCCA
FGF14
EFNB2
IRS2
COL4A1
CARS2
ING1
SOX1
MCF2L
TMEM255B
SLC7A7
MMP14
SLC7A8
BCL2L2
DHRS4
TGM1
CIDEB
NOVA1
FOXG1
NPAS3
CFL2
NKX2-1
SLC25A21
SSTR1
MGAT2
KLHDC2
MAP4K5
ATL1
BMP4
CNIH1
GMFB
OTX2
ARID4A
KCNH5
ESR2
AKAP5
GPHN
EIF2S1
SMOC1
SLC8A3
PSEN1
ABCD4
NPC2
FOS
TGFB3
NGB
STON2
GALC
RPS6KA5
TRIP11
ATXN3
UNC79
BCL11B
DYNC1H1
CKB
KLC1
AKT1
PACS2
MTA1
MAGEL2
NDN
SNRPN
UBE3A
GABRB3
GABRA5
OCA2
HERC2
APBA2
CHRNA7
SCG5
RYR3
CHRM5
SLC12A6
GJD2
SPRED1
EIF2AK4
BUB1B
TYRO3
ZNF106
UBR1
GATM
SLC30A4
BLOC1S6
SLC12A1
FBN1
HDC
GABPB1
AP4E1
MAPK6
MYO5A
UNC13C
RAB27A
TCF12
RORA
HERC1
IGDCC3
SMAD3
CLN6
ITGA11
HEXA
BBS4
ISLR2
CYP11A1
CSK
PTPN9
TBC1D2B
IREB2
CHRNA5
CHRNA3
RASGRF1
AP3B2
HOMER2
PDE8A
NTRK3
PLIN1
SV2B
ST8SIA2
CHD2
CERS3
CHSY1
AXIN1
STUB1
LMF1
CLCN7
NOXO1
TSC2
DNASE1L2
ABCA3
CLDN9
CREBBP
GLIS2
HMOX2
GRIN2A
NTAN1
GPRC5B
SCNN1G
PRKCB
KDM8
CLN3
SGF29
SPNS1
DOC2A
MAPK3
CTF1
SETD1A
STX1B
BCKDK
TRIM72
CBLN1
ZNF423
ADCY7
CYLD
SALL1
FTO
CES1
GNAO1
BBS2
COQ9
ADGRG1
NDRG4
CDH8
TK2
E2F4
HSD11B2
AGRP
AARS
VAC14
HYDIN
CALB2
ATXN1L
ZFHX3
FA2H
VAT1L
MAF
GAN
GSE1
JPH3
CYBA
APRT
ANKRD11
SPG7
MC1R
PITPNA
SRR
MNT
PAFAH1B1
ASPA
TRPV3
TRPV1
CTNS
P2RX5
CAMKK1
SPNS2
ARRB2
CHRNE
NUP88
C1QBP
DERL2
SLC13A5
DLG4
ACADVL
FGF11
FXR2
ATP1B2
TP53
EFNB3
PER1
MYH10
NTN1
PIRT
PMP22
NCOR1
RASD1
DRG2
MYO15A
PRPSAP2
B9D1
ALDH3A2
ULK2
KCNJ12
KSR1
NOS2
NLK
IFT20
TNFAIP1
NEK8
FLOT2
SEZ6
GIT1
NF1
SUZ12
CDK5R1
CCL3L3
SOCS7
CACNB1
NEUROD2
PPP1R1B
TCAP
THRA
NR1D1
HAP1
CNP
KAT2A
STAT3
NAGLU
CCR10
CNTNAP1
BRCA1
ETV4
NAGS
GRN
ADAM11
GFAP
CRHR1
MAPT
KANSL1
NPEPPS
IGF2BP1
PHOSPHO1
NGFR
NXPH3
PPP1R9B
COL1A1
CACNA1G
ABCC3
DGKE
PTRH2
CYB561
ACE
ARSG
ABCA5
KCNJ16
SSTR2
SLC9A3R1
GRIN2C
GRB2
ITGB4
FOXJ1
TMC8
TK1
TIMP2
GAA
SGSH
BAIAP2
SLC38A10
BAHCC1
ARHGDIA
NPB
MAFG
RAC3
CSNK1D
USP14
ADCYAP1
TGIF1
EPB41L3
TWSG1
RALBP1
GNAL
AFG3L2
PTPN2
NPC1
DTNA
ZNF24
CELF4
SYT4
SLC14A1
EPG5
PSTPIP2
MBD1
MRO
DCC
MBD2
FECH
NEDD4L
MC4R
PHLPP1
NETO1
TSHZ1
MBP
SALL3
TPGS1
HCN2
FGF22
GAMT
APC2
AP3D1
GNG7
AES
GNA11
NFIC
FZR1
PIP5K1C
ATCAY
SIRT6
PLIN5
SAFB
C3
MCOLN1
PNPLA6
MAP2K7
S1PR2
ICAM5
ILF3
LDLR
ELAVL3
MAN2B1
GCDH
NFIX
NACC1
CACNA1A
CC2D1A
ADGRL1
NOTCH3
NR2F6
UNC13A
RAB3A
JUND
GDF15
FKBP8
CRLF1
CRTC1
CERS1
TSHZ3
SLC7A10
CEBPA
CHST8
SCN1B
LGI4
USF2
MAG
FFAR1
TYROBP
RYR1
SIRT2
DLL3
PRX
SPTBN4
TGFB1
ATP1A3
GRIK5
POU2F2
LIPE
ETHE1
PLAUR
APOE
RELB
MARK4
BLOC1S3
ERCC2
ERCC1
FOSB
FKRP
C5AR2
SLC8A2
NAPA
GRIN2D
DBP
BCAT2
SLC17A7
RPL13A
CPT1C
ATF5
NR1H2
EMC10
SHANK1
ZNF175
PRKCG
MBOAT7
TNNI3
PEG3
SLC27A5
TRIB3
TCF15
SNPH
SIRPA
PDYN
PTPRA
ITPA
ATRN
PANK2
ADRA1D
PRNP
PROKR2
PLCB1
PLCB4
PAK5
SNAP25
MKKS
JAG1
TASP1
PCSK2
SEC23B
SSTR4
NAPB
ACSS1
ABHD12
COX4I2
FOXS1
ITCH
MMP24
RPRD1B
SLC32A1
MAFB
CHD6
CTSA
SLC12A5
NCOA3
STAU1
B4GALT5
PTPN1
BMP7
VAPB
GNAS
EDN3
SS18L1
HRH3
ADRM1
NTSR1
CHRNA4
KCNQ2
EEF1A2
DNAJC5
OPRL1
APP
ADAMTS5
LTN1
GRIK1
SOD1
SYNJ1
OLIG2
ITSN1
KCNJ6
PCP4
DSCAM
ABCG1
TMPRSS3
CSTB
AIRE
ADARB1
S100B
USP18
COMT
ARVCF
DGCR8
ZDHHC8
RTN4R
P2RX6
MAPK1
PPM1F
GNAZ
ADORA2A
SEZ6L
XBP1
NIPSNAP1
NF2
LIF
OSM
GAL3ST1
LIMK2
SYN3
TIMP3
LARGE1
HMOX1
RASD2
CACNG2
LGALS1
PLA2G6
CSNK1E
CBX7
MKL1
MCHR1
XRCC6
A4GALT
TTLL1
CELSR1
CERK
SCO2
CHKB
MAPK8IP2
ARSA
SHANK3
FRMPD4
VEGFD
TMEM27
GRPR
CDKL5
SH3KBP1
RPS6KA3
PHEX
ARX
DMD
CYBB
OTC
CASK
MAOA
MAOB
RGN
ARAF
SYN1
PCSK1N
MAGED1
ARHGEF9
AR
OPHN1
DLG3
NLGN3
NONO
ATRX
ATP7A
POU3F4
GPRASP1
PLP1
PAK3
DCX
TRPC5
HTR2C
GRIA3
XIAP
APLN
AIFM1
MBNL3
HPRT1
SLC9A6
FHL1
ARHGEF6
FMR1
IDS
MTM1
GABRA3
NSDHL
SLC6A8
ABCD1
L1CAM
MECP2
EMD
DNASE1L1
GDI1
IKBKG
VAMP7

## Sheet: Table S2
Table S2. Details of genes with copy number variant uesd in this study from PsyMuKB.
CNV_ID	Band	Patient ID	chr	start	end	mutation type	Disorder	First author	pmid	of probands	of controls	ENTREZ_ID	genesymbol
1:40063283-40677383:dup	1p34.2	NA	1	40063283	40677383	DUP	SCZ	Xu 2008	18511947	152	0	26508|84618|51440|10450|656|64064|101929536|54802|4610|105378668|84879|10487|5538|6018	HEYL|NT5C1A|HPCAL4|PPIE|BMP8B|OXCT2|LOC101929536|TRIT1|MYCL|LOC105378668|MFSD2A|CAP1|PPT1|RLF
3:8126457-8193657:dup	3p26.1	NA	3	8126457	8193657	DUP	SCZ	Xu 2008	18511947	152	0	NA	NA
3:28277792-28442092:dup	3p24.1	NA	3	28277792	28442092	DUP	SCZ	Xu 2008	18511947	152	0	152100|64343|152098	CMC1|AZI2|ZCWPW2
3:135765543-137788143:del	3q22.2	NA	3	135765543	137788143	DEL	SCZ	Xu 2008	18511947	152	0	5523|55167|5096|10274|80723|4690|53833|8403|100507274|51208|199221	PPP2R3A|MSL2|PCCB|STAG1|SLC35G2|NCK1|IL20RB|SOX14|LINC01210|CLDN18|DZIP1L
4:175113952-175157252:dup	4q34.1	NA	4	175113952	175157252	DUP	SCZ	Xu 2008	18511947	152	0	101928509	LINC02268
5:130863839-130978139:del	5q31.1	NA	5	130863839	130978139	DEL	SCZ	Xu 2008	18511947	152	0	51735|96459	RAPGEF6|FNIP1
6:17575070-17939370:dup	6p22.3	NA	6	17575070	17939370	DUP	SCZ	Xu 2008	18511947	152	0	51439|9972|63971	FAM8A1|NUP153|KIF13A
9:11617789-11877689:del	9p23	NA	9	11617789	11877689	DEL	SCZ	Xu 2008	18511947	152	0	NA	NA
10:57665722-57693322:del	10q21.1	NA	10	57665722	57693322	DEL	SCZ	Xu 2008	18511947	152	0	NA	NA
12:118689478-118714278:dup	12q24.23	NA	12	118689478	118714278	DUP	SCZ	Xu 2008	18511947	152	0	NA	NA
14:93831174-96634774:dup	14q32.13–14q32.2	NA	14	93831174	96634774	DUP	SCZ	Xu 2008	18511947	152	0	57578|145270|283592|90050|51676|100616140|256369|78990|57062|122509|3429|83982|57718|51156|866|390502|5265|256394|327657|145264|5267|5104|12|145258|23405|100422981|400242|79789|101929080|161176|677768|51218|100506999|27004|9623|8115|100507043|56967	UNC79|PRIMA1|FAM181A-AS1|FAM181A|ASB2|MIR4506|CCDC197|OTUB2|DDX24|IFI27L1|IFI27|IFI27L2|PPP4R4|SERPINA10|SERPINA6|SERPINA2|SERPINA1|SERPINA11|SERPINA9|SERPINA12|SERPINA4|SERPINA5|SERPINA3|GSC|DICER1|MIR3173|DICER1-AS1|CLMN|LINC02292|SYNE3|SCARNA13|GLRX5|LINC02318|TCL6|TCL1B|TCL1A|TUNAR|C14orf132
16:6888176-6918876:dup	16p13.2	NA	16	6888176	6918876	DUP	SCZ	Xu 2008	18511947	152	0	NA	NA
16:8116843-8413943:dup	16p13.2	NA	16	8116843	8413943	DUP	SCZ	Xu 2008	18511947	152	0	NA	NA
19:42014819-42193319:del	19q13.12	NA	19	42014819	42193319	DEL	SCZ	Xu 2008	18511947	152	0	101927931|90273|1089|1087	LINC01480|CEACAM21|CEACAM4|CEACAM7
22:17052138-18585938:del	22q11.21	NA	22	17052138	18585938	DEL	SCZ	Xu 2008	18511947	152	0	150160|150165|128954|23765|27439|100996342|27440|100130717|51816|27442|27443|83733|529|23786|637|100423025|200298|57553|693233|100192420|55670	CCT8L2|XKR3|GAB4|IL17RA|TMEM121B|LINC01664|HDHD5|HDHD5-AS1|ADA2|CECR3|CECR2|SLC25A18|ATP6V1E1|BCL2L13|BID|MIR3198-1|LINC00528|MICAL3|MIR648|LINC01634|PEX26
22:17386984-18831484:del	22q11.21	NA	22	17386984	18831484	DEL	SCZ	Xu 2008	18511947	152	0	128954|23765|27439|100996342|27440|100130717|51816|27442|27443|83733|529|23786|637|100423025|200298|57553|693233|100192420|55670|51807|11274|642643	GAB4|IL17RA|TMEM121B|LINC01664|HDHD5|HDHD5-AS1|ADA2|CECR3|CECR2|SLC25A18|ATP6V1E1|BCL2L13|BID|MIR3198-1|LINC00528|MICAL3|MIR648|LINC01634|PEX26|TUBA8|USP18|LINC01662
22:17404673-19998573:del	22q11.21	NA	22	17404673	19998573	DEL	SCZ	Xu 2008	18511947	152	0	128954|23765|27439|100996342|27440|100130717|51816|27442|27443|83733|529|23786|637|100423025|200298|57553|693233|100192420|55670|51807|11274|642643|8214|5625|26220|25787|9993|25786|8220|23617|2928|6576|8218|7290|64976|128977|7353|8318|7122|5413|2812|6899|54584|79680|10587|1312|100616414|421	GAB4|IL17RA|TMEM121B|LINC01664|HDHD5|HDHD5-AS1|ADA2|CECR3|CECR2|SLC25A18|ATP6V1E1|BCL2L13|BID|MIR3198-1|LINC00528|MICAL3|MIR648|LINC01634|PEX26|TUBA8|USP18|LINC01662|DGCR6|PRODH|DGCR5|DGCR9|DGCR2|DGCR11|ESS2|TSSK2|GSC2|SLC25A1|CLTCL1|HIRA|MRPL40|C22orf39|UFD1|CDC45|CLDN5|SEPT5|GP1BB|TBX1|GNB1L|RTL10|TXNRD2|COMT|MIR4761|ARVCF
1:144101459-144503409:del	1q21.1	40/49	1	144101459	144503409	DEL	SCZ	Kirov 2012	22083728	662	0	NA	NA
1:235475280-235639644:del	1q43	21/33	1	235475280	235639644	DEL	SCZ	Kirov 2012	22083728	662	0	51742|9453|6905|148789	ARID4B|GGPS1|TBCE|B3GALNT2
2:133504420-133879778:del	2q21.2	18/25	2	133504420	133879778	DEL	SCZ	Kirov 2012	22083728	662	0	101928185	LOC101928185
3:109330592-110198715:dup	3q13.12	33/48	3	109330592	110198715	DUP	SCZ	Kirov 2012	22083728	662	0	NA	NA
3:197185548-198825231:del	3q29	19/45	3	197185548	198825231	DEL	SCZ	Kirov 2012	22083728	662	0	100129516|622|9711|100126321|84248|84859|84223|6165|89782|100873947	LINC02012|BDH1|RUBCN|MIR922|FYTTD1|LRCH3|IQCG|RPL35A|LMLN|LMLN-AS1
4:70935504-70969553:del	4q13.3	24/33	4	70935504	70969553	DEL	SCZ	Kirov 2012	22083728	662	0	NA	NA
4:79944612-80081979:del	4q21.21	32/33	4	79944612	80081979	DEL	SCZ	Kirov 2012	22083728	662	0	NA	NA
6:68675955-68761101:dup	6q12	23/29	6	68675955	68761101	DUP	SCZ	Kirov 2012	22083728	662	0	NA	NA
7:38260614-38307187:del	7p14.1	17/24	7	38260614	38307187	DEL	SCZ	Kirov 2012	22083728	662	0	83930|445347	STARD3NL|TARP
7:72390286-76445231:dup	7q11.23	17/28	7	72390286	76445231	DUP	SCZ	Kirov 2012	22083728	662	0	9883|378108|55695|135892|8468|8326|9031|9275|26608|51085|155382|84277|114049|6804|100422948|83451|1365|1364|155368|135886|2006|3984|7458|693175|7462|5982|7461|9569|2969|653361|729438|81554|389524|375593|100101267|442590|3092|10344|6369|57414|5447|100616270|677801|83862|51657|4191|222183|3315|7532|136853|7784|113878|105375355|102723555|22932	POM121|TRIM74|NSUN5|TRIM50|FKBP6|FZD9|BAZ1B|BCL7B|TBL2|MLXIPL|VPS37D|DNAJC30|BUD23|STX1A|MIR4284|ABHD11|CLDN3|CLDN4|METTL27|TMEM270|ELN|LIMK1|EIF4H|MIR590|LAT2|RFC2|CLIP2|GTF2IRD1|GTF2I|NCF1|CASTOR2|RCC1L|GTF2IRD2B|TRIM73|POM121C|SPDYE5|HIP1|CCL26|CCL24|RHBDD2|POR|MIR4651|SNORA14A|TMEM120A|STYXL1|MDH2|SRRM3|HSPB1|YWHAG|SSC4D|ZP3|DTX2|UPK3B|SPDYE16|POMZP3
7:127275795-127447967:del	7q32.1	25/35	7	127275795	127447967	DEL	SCZ	Kirov 2012	22083728	662	0	27044	SND1
8:4121968-4299810:del	8p23.2	17/37	8	4121968	4299810	DEL	SCZ	Kirov 2012	22083728	662	0	NA	NA
8:10066862-10155414:del	8p23.1	15/41	8	10066862	10155414	DEL	SCZ	Kirov 2012	22083728	662	0	NA	NA
9:16310745-16327782:del	9p22.3	34/37	9	16310745	16327782	DEL	SCZ	Kirov 2012	22083728	662	0	NA	NA
9:110859131-111433199:dup	9q31.3	44465	9	110859131	111433199	DUP	SCZ	Kirov 2012	22083728	662	0	NA	NA
9:139762152-139797423:dup	9q34.3	20/37	9	139762152	139797423	DUP	SCZ	Kirov 2012	22083728	662	0	7186|100616480	TRAF2|MIR4479
9:139769564-139792102:del	9q34.3	24/36	9	139769564	139792102	DEL	SCZ	Kirov 2012	22083728	662	0	7186|100616480	TRAF2|MIR4479
11:83472750-83842973:del	11q14.1	18/22	11	83472750	83842973	DEL	SCZ	Kirov 2012	22083728	662	0	NA	NA
11:84006106-84226064:del	11q14.1	20/35	11	84006106	84226064	DEL	SCZ	Kirov 2012	22083728	662	0	NA	NA
12:111723795-111776045:del	12q24.13	21/33	12	111723795	111776045	DEL	SCZ	Kirov 2012	22083728	662	0	NA	NA
12:130388037-130659530:dup	12q24.33	27/33	12	130388037	130659530	DUP	SCZ	Kirov 2012	22083728	662	0	121256|440119|11211	TMEM132D|FZD10-AS1|FZD10
13:40319620-41182276:del	13q14.11	22/33	13	40319620	41182276	DEL	SCZ	Kirov 2012	22083728	662	0	57511|646982|100874127|2308	COG6|LINC00598|LINC00332|FOXO1
14:34464771-34627720:del	14q13.2_x000D_	16/24	14	34464771	34627720	DEL	SCZ	Kirov 2012	22083728	662	0	NA	NA
15:19548923-20852202:del	15q11.2	32/42	15	19548923	20852202	DEL	SCZ	Kirov 2012	22083728	662	0	727832	GOLGA6L6
15:20224751-20777909:dup	15q11.2_x000D_	20/28	15	20224751	20777909	DUP	SCZ	Kirov 2012	22083728	662	0	727832	GOLGA6L6
15:20224751-20852202:dup	15q11.2	29/31	15	20224751	20852202	DUP	SCZ	Kirov 2012	22083728	662	0	727832	GOLGA6L6
15:20302446-21038975:del	15q11.2	17/28	15	20302446	21038975	DEL	SCZ	Kirov 2012	22083728	662	0	727832|100422949	GOLGA6L6|MIR3118-2
15:26785056-28289366:dup	15q13.1	23/43	15	26785056	28289366	DUP	SCZ	Kirov 2012	22083728	662	0	2562|2558|2567|4948	GABRB3|GABRA5|GABRG3|OCA2
15:28707904-30299500:del	15q13.3	32/52	15	28707904	30299500	DEL	SCZ	Kirov 2012	22083728	662	0	100616382|283768|653720|321|23359|56160|100130111|7082	MIR4509-3|GOLGA8G|GOLGA8M|APBA2|FAM189A1|NSMCE3|LOC100130111|TJP1
15:28707904-30326817:del	15q13.3	31/38	15	28707904	30326817	DEL	SCZ	Kirov 2012	22083728	662	0	100616382|283768|653720|321|23359|56160|100130111|7082	MIR4509-3|GOLGA8G|GOLGA8M|APBA2|FAM189A1|NSMCE3|LOC100130111|TJP1
16:29488112-30099396:dup	16p11.2	35/46	16	29488112	30099396	DUP	SCZ	Kirov 2012	22083728	662	0	100847041|6693|23475|283897|653808|3835|4150|112476|79447|9961|10423|26470|253982|253980|124446|9344|8479|283899|8448|146378|83723|226|5531|6911	MIR3680-2|SPN|QPRT|C16orf54|ZG16|KIF22|MAZ|PRRT2|PAGR1|MVP|CDIPT|SEZ6L2|ASPHD1|KCTD13|TMEM219|TAOK2|HIRIP3|INO80E|DOC2A|C16orf92|FAM57B|ALDOA|PPP4C|TBX6
18:3515935-4332609:del	18p11.31	18/25	18	3515935	4332609	DEL	SCZ	Kirov 2012	22083728	662	0	201477|101410534	DLGAP1-AS3|DLGAP1-AS4
20:14694326-14863051:del	20p12.1	32/37	20	14694326	14863051	DEL	SCZ	Kirov 2012	22083728	662	0	NA	NA
21:22698250-22778244:del	21q21.1	29/30	21	22698250	22778244	DEL	SCZ	Kirov 2012	22083728	662	0	NA	NA
1:755082-1266721:del	1p36.33	4822	1	755082	1266721	DEL	SCZ	Malhotra 2011	22196331	185	426	400728|79854|643837|284593|100130417|148398|26155|339451|84069|84808|57801|9636|375790|401934|54991|254099|554210|100506376|254173|8784|7293|51150|126792|388581|118424|6339|116983|126789|54973|80772|83756	FAM87B|LINC00115|LINC01128|FAM41C|LOC100130417|SAMD11|NOC2L|KLHL17|PLEKHN1|PERM1|HES4|ISG15|AGRN|RNF223|C1orf159|LINC01342|MIR429|TTLL10-AS1|TTLL10|TNFRSF18|TNFRSF4|SDF4|B3GALT6|C1QTNF12|UBE2J2|SCNN1D|ACAP3|PUSL1|INTS11|CPTP|TAS1R3
4:115625575-115737638:del	4q26	02-0047	4	115625575	115737638	DEL	SCZ	Malhotra 2011	22196331	185	426	NA	NA
4:187892312-191152733:del	4q35.2	02-0135	4	187892312	191152733	DEL	SCZ	Malhotra 2011	22196331	185	426	100506272|132625|205860|339976|401164|101930028|101928971|105377617|2483|448831|100419743	LINC02492|ZFP42|TRIML2|TRIML1|LINC01060|LOC101930028|LINC01262|LINC01596|FRG1|FRG2|DBET
6:17639894-17988098:dup	6p22.3	3236	6	17639894	17988098	DUP	SCZ	Malhotra 2011	22196331	185	426	9972|63971	NUP153|KIF13A
7:151641965-158820241:dup	7q36.1-q36.3	02-0135	7	151641965	158820241	DUP	SCZ	Malhotra 2011	22196331	185	426	168391|63917|58508|7516|57180|103724390|1804|100132707|22976|202781|100128264|3361|3638|2020|285888|100506302|155435|6469|285889|129790|64433|140545|64327|64434|3110|105375606|645249|9690|10049|101927914|5799|406945|105375614|100506585|693180|100847032|54892|57488|55112|154822	GALNTL5|GALNT11|KMT2C|XRCC2|ACTR3B|LINC01287|DPP6|PAXIP1-AS2|PAXIP1|PAXIP1-AS1|HTR5A-AS1|HTR5A|INSIG1|EN2|CNPY1|LOC100506302|RBM33|SHH|LOC285889|C7orf13|LINC00244|RNF32|LMBR1|NOM1|MNX1|MNX1-AS2|MNX1-AS1|UBE3C|DNAJB6|LOC101927914|PTPRN2|MIR153-2|LOC105375614|LOC100506585|MIR595|MIR5707|NCAPG2|ESYT2|WDR60|LINC00689
8:25028902-25046800:del	8p21.2	02-0022	8	25028902	25046800	DEL	SCZ	Malhotra 2011	22196331	185	426	80005	DOCK5
8:113802932-113843685:del	8q23.3	02-0104	8	113802932	113843685	DEL	SCZ	Malhotra 2011	22196331	185	426	NA	NA
12:117065514-117132798:del	12q24.23	6574	12	117065514	117132798	DEL	SCZ	Malhotra 2011	22196331	185	426	NA	NA
22:18869860-20006782:dup	22q11.21	4295	22	18869860	20006782	DUP	SCZ	Malhotra 2011	22196331	185	426	8214|5625|26220|25787|9993|25786|8220|23617|2928|6576|8218|7290|64976|128977|7353|8318|7122|5413|2812|6899|54584|79680|10587|1312|100616414|421|128989	DGCR6|PRODH|DGCR5|DGCR9|DGCR2|DGCR11|ESS2|TSSK2|GSC2|SLC25A1|CLTCL1|HIRA|MRPL40|C22orf39|UFD1|CDC45|CLDN5|SEPT5|GP1BB|TBX1|GNB1L|RTL10|TXNRD2|COMT|MIR4761|ARVCF|TANGO2
1:222152402-223209450:del	1q41	UK526-8	1	222152402	223209450	DEL	SCZ	Georgieva 2014	25055870	368	0	79802|9015|375056|64853|148362|400823|102724017|84976	HHIPL2|TAF1A|MIA3|AIDA|BROX|FAM177B|LOC102724017|DISP1
2:50865334-51492973:del	2p16.3	4097-06-01	2	50865334	51492973	DEL	SCZ	Georgieva 2014	25055870	368	0	9378|103504737|730100	NRXN1|MIR8485|LOC730100
15:77282884-77340328:dup	15q24.3	UK516-4	15	77282884	77340328	DUP	SCZ	Georgieva 2014	25055870	368	0	9051|10099	PSTPIP1|TSPAN3
22:18886915-21463730:del	22q11.21	UK1238-4	22	18886915	21463730	DEL	SCZ	Georgieva 2014	25055870	368	0	8214|5625|26220|25787|9993|25786|8220|23617|2928|6576|8218|7290|64976|128977|7353|8318|7122|5413|2812|6899|54584|79680|10587|1312|100616414|421|128989|54487|100500860|27037|5902|109617010|29801|388849|284865|150197|65078|85359|728229|85376|7625|91179|84861|51586|5297|3053|9342|1399|101928891|150209|8216|80764|439931|113691|9127|6545|693234|400891	DGCR6|PRODH|DGCR5|DGCR9|DGCR2|DGCR11|ESS2|TSSK2|GSC2|SLC25A1|CLTCL1|HIRA|MRPL40|C22orf39|UFD1|CDC45|CLDN5|SEPT5|GP1BB|TBX1|GNB1L|RTL10|TXNRD2|COMT|MIR4761|ARVCF|TANGO2|DGCR8|MIR3618|TRMT2A|RANBP1|SNORA77B|ZDHHC8|CCDC188|LOC284865|LINC00896|RTN4R|DGCR6L|TMEM191B|RIMBP3|ZNF74|SCARF2|KLHL22|MED15|PI4KA|SERPIND1|SNAP29|CRKL|LINC01637|AIFM3|LZTR1|THAP7|THAP7-AS1|TUBA3FP|P2RX6|SLC7A4|MIR649|LRRC74B
22:22698552-23070912:del	22q11.22	UK602-4	22	22698552	23070912	DEL	SCZ	Georgieva 2014	25055870	368	0	140883|129025|23532|648691|91227	ZNF280B|ZNF280A|PRAME|LL22NC03-63E9.3|GGTLC2
22:22998337-23651318:del	22q11.22 distal	UK662-4	22	22998337	23651318	DEL	SCZ	Georgieva 2014	25055870	368	0	723778|100847006|100423062|27156|2781|9609|613	MIR650|MIR5571|IGLL5|RSPH14|GNAZ|RAB36|BCR

## Sheet: Table S3
Table S3. Details of genes with de novo mutation uesd in this study from PsyMuKB.
EntrezID	cytoBand	Chr	Start	End	Ref	Alt	Variant	Gene.refGene	Func.refGene	ExonicFunc.refGene	SampleID	StudyName	PubmedID	NumProbands	NumControls	SequenceType	PrimaryPhenotype	DisorderCategory	Validation
147929	19q13.12	19	36673714	36673714	T	C	T>C	ZNF565	exonic	nonsynonymous SNV	SCZ0101	Girard 2011	21743468	14	0	targeted	Schizophrenia (SCZ)	psychiatric disorder	validated
8204	21q11.2	21	16338349	16338349	T	G	T>G	NRIP1	exonic	nonsynonymous SNV	SCZ0101	Girard 2011	21743468	14	0	targeted	Schizophrenia (SCZ)	psychiatric disorder	validated
339230	17q25.3	17	79637360	79637360	A	G	A>G	CCDC137	exonic	nonsynonymous SNV	SCZ0201	Girard 2011	21743468	14	0	targeted	Schizophrenia (SCZ)	psychiatric disorder	validated
1983	14q32.32	14	103806120	103806120	A	G	A>G	EIF5	exonic	nonsynonymous SNV	SCZ0601	Girard 2011	21743468	14	0	targeted	Schizophrenia (SCZ)	psychiatric disorder	validated
1108	12p13.31	12	6707226	6707226	G	A	G>A	CHD4	exonic	nonsynonymous SNV	SCZ1001	Girard 2011	21743468	14	0	targeted	Schizophrenia (SCZ)	psychiatric disorder	validated
84678	12q24.31	12	121882033	121882033	C	T	C>T	KDM2B	exonic	nonsynonymous SNV	SCZ1001	Girard 2011	21743468	14	0	targeted	Schizophrenia (SCZ)	psychiatric disorder	validated
284217	18p11.31	18	6974966	6974966	T	C	T>C	LAMA1	exonic	nonsynonymous SNV	SCZ1001	Girard 2011	21743468	14	0	targeted	Schizophrenia (SCZ)	psychiatric disorder	validated
837	11q22.3	11	104825480	104825480	T	C	T>C	CASP4	exonic	nonsynonymous SNV	SCZ1101	Girard 2011	21743468	14	0	targeted	Schizophrenia (SCZ)	psychiatric disorder	validated
51150	1p36.33	1	1153867	1153867	C	T	C>T	SDF4	exonic	nonsynonymous SNV	SCZ1401	Girard 2011	21743468	14	0	targeted	Schizophrenia (SCZ)	psychiatric disorder	validated
5291	3q22.3	3	138461543	138461543	T	C	T>C	PIK3CB	exonic	nonsynonymous SNV	SCZ1401	Girard 2011	21743468	14	0	targeted	Schizophrenia (SCZ)	psychiatric disorder	validated
55206	12q24.31	12	123804988	123804988	G	C	G>C	SBNO1	exonic	nonsynonymous SNV	SCZ1401	Girard 2011	21743468	14	0	targeted	Schizophrenia (SCZ)	psychiatric disorder	validated
4035	12q13.3	12	57579450	57579450	C	A	C>A	LRP1	exonic	stopgain	SCZ0201	Girard 2011	21743468	14	0	targeted	Schizophrenia (SCZ)	psychiatric disorder	validated
3836	3q21.1	3	122146472	122146472	C	A	C>A	KPNA1	exonic	stopgain	SCZ0401	Girard 2011	21743468	14	0	targeted	Schizophrenia (SCZ)	psychiatric disorder	validated
147657	19q13.41	19	52826001	52826001	C	T	C>T	ZNF480	exonic	stopgain	SCZ0401	Girard 2011	21743468	14	0	targeted	Schizophrenia (SCZ)	psychiatric disorder	validated
259173	3p21.31	3	46717166	46717166	G	A	G>A	ALS2CL	exonic	stopgain	SCZ0901	Girard 2011	21743468	14	0	targeted	Schizophrenia (SCZ)	psychiatric disorder	validated
9821	8q11.23	8	53568705	53568705	-	TC	->TC	RB1CC1	exonic	frameshift insertion	21822266_trio_026	Xu 2011	21822266	53	22	exome	Schizophrenia (SCZ)	psychiatric disorder	validated
3908	6q22.33	6	129835668	129835668	-	AAGCCCA	->AAGCCCA	LAMA2	exonic	frameshift insertion	21822266_trio_092	Xu 2011	21822266	53	22	exome	Schizophrenia (SCZ)	psychiatric disorder	validated
90952	11q24.2	11	124626163	124626163	-	TGGACAGCGG	->TGGACAGCGG	ESAM	exonic	frameshift insertion	21822266_trio_042	Xu 2011	21822266	53	22	exome	Schizophrenia (SCZ)	psychiatric disorder	validated
166378	4q28.1	4	123855728	123855728	-	CAA	->CAA	SPATA5	exonic	nonframeshift insertion	21822266_trio_023	Xu 2011	21822266	53	22	exome	Schizophrenia (SCZ)	psychiatric disorder	validated
221393	6p12.3	6	47682855	47682856	CT	AA	CT>AA	ADGRF4	exonic	nonframeshift substitution	21822266_trio_080	Xu 2011	21822266	53	22	exome	Schizophrenia (SCZ)	psychiatric disorder	validated
23228	3p24.3	3	17051253	17051253	T	A	T>A	PLCL2	exonic	nonsynonymous SNV	21822266_trio_002	Xu 2011	21822266	53	22	exome	Schizophrenia (SCZ)	psychiatric disorder	validated
55717	10q26.12	10	122664879	122664879	G	A	G>A	WDR11	exonic	nonsynonymous SNV	21822266_trio_011	Xu 2011	21822266	53	22	exome	Schizophrenia (SCZ)	psychiatric disorder	validated
119749	11p11.12	11	51515885	51515885	G	A	G>A	OR4C46	exonic	nonsynonymous SNV	21822266_trio_019	Xu 2011	21822266	53	22	exome	Schizophrenia (SCZ)	psychiatric disorder	validated
54659	2q37.1	2	234637866	234637866	T	A	T>A	UGT1A3	exonic	nonsynonymous SNV	21822266_trio_023	Xu 2011	21822266	53	22	exome	Schizophrenia (SCZ)	psychiatric disorder	validated
131177	3p14.2	3	58622886	58622886	A	G	A>G	FAM3D	exonic	nonsynonymous SNV	21822266_trio_024	Xu 2011	21822266	53	22	exome	Schizophrenia (SCZ)	psychiatric disorder	validated
113	16q12.1	16	50349011	50349011	A	G	A>G	ADCY7	exonic	nonsynonymous SNV	21822266_trio_038	Xu 2011	21822266	53	22	exome	Schizophrenia (SCZ)	psychiatric disorder	validated
387509	1p36.31	1	6314661	6314661	C	T	C>T	GPR153	exonic	nonsynonymous SNV	21822266_trio_040	Xu 2011	21822266	53	22	exome	Schizophrenia (SCZ)	psychiatric disorder	validated
5371	15q24.1	15	74290439	74290439	C	T	C>T	PML	exonic	nonsynonymous SNV	21822266_trio_044	Xu 2011	21822266	53	22	exome	Schizophrenia (SCZ)	psychiatric disorder	validated
255101	2q35	2	219900235	219900235	A	G	A>G	CFAP65	exonic	nonsynonymous SNV	21822266_trio_080	Xu 2011	21822266	53	22	exome	Schizophrenia (SCZ)	psychiatric disorder	validated
22906	3p22.1	3	42261055	42261055	A	G	A>G	TRAK1	exonic	nonsynonymous SNV	21822266_trio_083	Xu 2011	21822266	53	22	exome	Schizophrenia (SCZ)	psychiatric disorder	validated
641372	14q24.3	14	74086428	74086428	A	G	A>G	ACOT6	exonic	nonsynonymous SNV	21822266_trio_047	Xu 2011	21822266	53	22	exome	Schizophrenia (SCZ)	psychiatric disorder	validated
10641	3p21.31	3	50385987	50385987	G	A	G>A	NPRL2	exonic	nonsynonymous SNV	21822266_trio_023	Xu 2011	21822266	53	22	exome	Schizophrenia (SCZ)	psychiatric disorder	validated
2694	11q12.1	11	59603474	59603474	G	A	G>A	GIF	exonic	nonsynonymous SNV	21822266_trio_001	Xu 2011	21822266	53	22	exome	Schizophrenia (SCZ)	psychiatric disorder	validated
146279	16p13.13	16	10783119	10783119	T	C	T>C	TEKT5	exonic	nonsynonymous SNV	21822266_trio_011	Xu 2011	21822266	53	22	exome	Schizophrenia (SCZ)	psychiatric disorder	validated
7057	15q14	15	39881442	39881442	G	A	G>A	THBS1	exonic	nonsynonymous SNV	21822266_trio_015	Xu 2011	21822266	53	22	exome	Schizophrenia (SCZ)	psychiatric disorder	validated
55824	8q21.13	8	81905378	81905378	G	A	G>A	PAG1	exonic	nonsynonymous SNV	21822266_trio_020	Xu 2011	21822266	53	22	exome	Schizophrenia (SCZ)	psychiatric disorder	validated
6002	4p16.3	4	3429844	3429844	C	T	C>T	RGS12	exonic	nonsynonymous SNV	21822266_trio_040	Xu 2011	21822266	53	22	exome	Schizophrenia (SCZ)	psychiatric disorder	validated
29115	17q25.1	17	73702542	73702542	G	A	G>A	SAP30BP	exonic	nonsynonymous SNV	21822266_trio_047	Xu 2011	21822266	53	22	exome	Schizophrenia (SCZ)	psychiatric disorder	validated
348327	19q13.43	19	58118122	58118122	G	A	G>A	ZNF530	exonic	nonsynonymous SNV	21822266_trio_077	Xu 2011	21822266	53	22	exome	Schizophrenia (SCZ)	psychiatric disorder	validated
2475	1p36.22	1	11293489	11293489	A	G	A>G	MTOR	exonic	nonsynonymous SNV	21822266_trio_080	Xu 2011	21822266	53	22	exome	Schizophrenia (SCZ)	psychiatric disorder	validated
3632	10q26.3	10	134463942	134463942	C	T	C>T	INPP5A	exonic	nonsynonymous SNV	21822266_trio_093	Xu 2011	21822266	53	22	exome	Schizophrenia (SCZ)	psychiatric disorder	validated
55741	20q11.22	20	33703457	33703457	T	C	T>C	EDEM2	exonic	nonsynonymous SNV	21822266_trio_095	Xu 2011	21822266	53	22	exome	Schizophrenia (SCZ)	psychiatric disorder	validated
1806	1p21.3	1	97981407	97981407	G	A	G>A	DPYD	exonic	stopgain	21822266_trio_016	Xu 2011	21822266	53	22	exome	Schizophrenia (SCZ)	psychiatric disorder	validated
116369	6p21.31	6	35927251	35927251	G	A	G>A	SLC26A8	exonic	stopgain	21822266_trio_077	Xu 2011	21822266	53	22	exome	Schizophrenia (SCZ)	psychiatric disorder	validated
11278	13q22.1	13	74289537	74289537	C	G	C>G	KLF12	exonic	synonymous SNV	21822266_trio_033	Xu 2011	21822266	53	22	exome	Schizophrenia (SCZ)	psychiatric disorder	validated
60493	20p13	20	3128479	3128479	C	G	C>G	FASTKD5	exonic	synonymous SNV	21822266_trio_089	Xu 2011	21822266	53	22	exome	Schizophrenia (SCZ)	psychiatric disorder	validated
9993	22q11.21	22	19028681	19028681	C	G	C>G	DGCR2	exonic	synonymous SNV	21822266_trio_091	Xu 2011	21822266	53	22	exome	Schizophrenia (SCZ)	psychiatric disorder	validated
9600	11q13.2	11	67267884	67267884	C	T	C>T	PITPNM1	exonic	synonymous SNV	21822266_trio_039	Xu 2011	21822266	53	22	exome	Schizophrenia (SCZ)	psychiatric disorder	validated
115111	8q21.3	8	92346630	92346630	G	A	G>A	SLC26A7	exonic	synonymous SNV	21822266_trio_094	Xu 2011	21822266	53	22	exome	Schizophrenia (SCZ)	psychiatric disorder	validated
10659;10659	10p14	10	11356223	11356223	T	C	T>C	CELF2;CELF2	exonic;splicing	synonymous SNV	21822266_trio_016	Xu 2011	21822266	53	22	exome	Schizophrenia (SCZ)	psychiatric disorder	validated
23334	1p34.2	1	43891777	43891777	-	CA	->CA	SZT2	exonic	frameshift substitution	trio_005	Xu 2012	23042115	231	34	exome	Schizophrenia (SCZ)	psychiatric disorder	validated
3008	6p22.2	6	26157174	26157175	CA	-	CA>-	HIST1H1E	exonic	frameshift substitution	trio_020	Xu 2012	23042115	231	34	exome	Schizophrenia (SCZ)	psychiatric disorder	validated
9821	8q11.23	8	53568705	53568706	GA	-	GA>-	RB1CC1	exonic	frameshift substitution	trio_026	Xu 2012	23042115	231	34	exome	Schizophrenia (SCZ)	psychiatric disorder	validated
23259	8p11.23	8	38107313	38107317	AACTC	-	AACTC>-	DDHD2	exonic	frameshift substitution	trio_027	Xu 2012	23042115	231	34	exome	Schizophrenia (SCZ)	psychiatric disorder	validated
90952	11q24.2	11	124626163	124626163	G	CGCTC	G>CGCTC	ESAM	exonic	frameshift substitution	trio_042	Xu 2012	23042115	231	34	exome	Schizophrenia (SCZ)	psychiatric disorder	validated
9213	1q25.3	1	180843041	180843041	-	TTGCTTTGTTGCC	->TTGCTTTGTTGCC	XPR1	exonic	frameshift substitution	trio_090	Xu 2012	23042115	231	34	exome	Schizophrenia (SCZ)	psychiatric disorder	validated
3908	6q22.33	6	129835669	129835675	AAGCCCA	-	AAGCCCA>-	LAMA2	exonic	frameshift substitution	trio_092	Xu 2012	23042115	231	34	exome	Schizophrenia (SCZ)	psychiatric disorder	validated
339829	3q26.33	3	180334391	180334392	CA	-	CA>-	CCDC39	exonic	frameshift substitution	trio_107	Xu 2012	23042115	231	34	exome	Schizophrenia (SCZ)	psychiatric disorder	validated
8242	Xp11.22	X	53245325	53245325	G	-	G>-	KDM5C	exonic	frameshift substitution	trio_121	Xu 2012	23042115	231	34	exome	Schizophrenia (SCZ)	psychiatric disorder	validated
6717	7q21.12	7	87839325	87839325	A	-	A>-	SRI	exonic	frameshift substitution	trio_029	Xu 2012	23042115	231	34	exome	Schizophrenia (SCZ)	psychiatric disorder	validated
166378	4q28.1	4	123855729	123855731	CAA	-	CAA>-	SPATA5	exonic	nonframeshift substitution	trio_023	Xu 2012	23042115	231	34	exome	Schizophrenia (SCZ)	psychiatric disorder	validated
54457	Xq22.1	X	100531413	100531418	GGATGA	-	GGATGA>-	TAF7L	exonic	nonframeshift substitution	trio_025	Xu 2012	23042115	231	34	exome	Schizophrenia (SCZ)	psychiatric disorder	validated
8969	6p22.1	6	27101213	27101215	TGA	-	TGA>-	HIST1H2AG	exonic	nonframeshift substitution	trio_050	Xu 2012	23042115	231	34	exome	Schizophrenia (SCZ)	psychiatric disorder	validated
3655	2q31.1	2	173368886	173368888	AAG	-	AAG>-	ITGA6	exonic	nonframeshift substitution	trio_137	Xu 2012	23042115	231	34	exome	Schizophrenia (SCZ)	psychiatric disorder	validated
2694	11q12.1	11	59603474	59603474	G	A	G>A	GIF	exonic	nonsynonymous SNV	trio_001	Xu 2012	23042115	231	34	exome	Schizophrenia (SCZ)	psychiatric disorder	validated
317703	19q13.42	19	53770716	53770716	C	T	C>T	VN1R4	exonic	nonsynonymous SNV	trio_002	Xu 2012	23042115	231	34	exome	Schizophrenia (SCZ)	psychiatric disorder	validated
23228	3p24.3	3	17051253	17051253	T	A	T>A	PLCL2	exonic	nonsynonymous SNV	trio_002	Xu 2012	23042115	231	34	exome	Schizophrenia (SCZ)	psychiatric disorder	validated
9947	Xq27.2	X	140993957	140993957	C	G	C>G	MAGEC1	exonic	nonsynonymous SNV	trio_003	Xu 2012	23042115	231	34	exome	Schizophrenia (SCZ)	psychiatric disorder	validated
9659	1q21.1	1	144931615	144931615	C	T	C>T	PDE4DIP	exonic	nonsynonymous SNV	trio_006	Xu 2012	23042115	231	34	exome	Schizophrenia (SCZ)	psychiatric disorder	validated
55717	10q26.12	10	122664879	122664879	G	A	G>A	WDR11	exonic	nonsynonymous SNV	trio_011	Xu 2012	23042115	231	34	exome	Schizophrenia (SCZ)	psychiatric disorder	validated
146279	16p13.13	16	10783119	10783119	T	C	T>C	TEKT5	exonic	nonsynonymous SNV	trio_011	Xu 2012	23042115	231	34	exome	Schizophrenia (SCZ)	psychiatric disorder	validated
51366	8q22.3	8	103298653	103298653	C	A	C>A	UBR5	exonic	nonsynonymous SNV	trio_012	Xu 2012	23042115	231	34	exome	Schizophrenia (SCZ)	psychiatric disorder	validated
54866	15q15.1	15	41107855	41107855	G	A	G>A	PPP1R14D	exonic	nonsynonymous SNV	trio_013	Xu 2012	23042115	231	34	exome	Schizophrenia (SCZ)	psychiatric disorder	validated
3938	2q21.3	2	136548345	136548345	T	C	T>C	LCT	exonic	nonsynonymous SNV	trio_014	Xu 2012	23042115	231	34	exome	Schizophrenia (SCZ)	psychiatric disorder	validated
7057	15q14	15	39881442	39881442	G	A	G>A	THBS1	exonic	nonsynonymous SNV	trio_015	Xu 2012	23042115	231	34	exome	Schizophrenia (SCZ)	psychiatric disorder	validated
7011	14q11.2	14	20876235	20876235	G	A	G>A	TEP1	exonic	nonsynonymous SNV	trio_017	Xu 2012	23042115	231	34	exome	Schizophrenia (SCZ)	psychiatric disorder	validated
119749	11p11.12	11	51515885	51515885	G	A	G>A	OR4C46	exonic	nonsynonymous SNV	trio_019	Xu 2012	23042115	231	34	exome	Schizophrenia (SCZ)	psychiatric disorder	validated
55824	8q21.13	8	81905378	81905378	G	A	G>A	PAG1	exonic	nonsynonymous SNV	trio_020	Xu 2012	23042115	231	34	exome	Schizophrenia (SCZ)	psychiatric disorder	validated
54659	2q37.1	2	234637866	234637866	T	A	T>A	UGT1A3	exonic	nonsynonymous SNV	trio_023	Xu 2012	23042115	231	34	exome	Schizophrenia (SCZ)	psychiatric disorder	validated
10641	3p21.31	3	50385987	50385987	G	A	G>A	NPRL2	exonic	nonsynonymous SNV	trio_023	Xu 2012	23042115	231	34	exome	Schizophrenia (SCZ)	psychiatric disorder	validated
131177	3p14.2	3	58622886	58622886	A	G	A>G	FAM3D	exonic	nonsynonymous SNV	trio_024	Xu 2012	23042115	231	34	exome	Schizophrenia (SCZ)	psychiatric disorder	validated
1464	15q24.2	15	75982186	75982186	C	T	C>T	CSPG4	exonic	nonsynonymous SNV	trio_026	Xu 2012	23042115	231	34	exome	Schizophrenia (SCZ)	psychiatric disorder	validated
55174	8p21.3	8	19688027	19688027	G	C	G>C	INTS10	exonic	nonsynonymous SNV	trio_027	Xu 2012	23042115	231	34	exome	Schizophrenia (SCZ)	psychiatric disorder	validated
8295	7q22.1	7	98498329	98498329	A	T	A>T	TRRAP	exonic	nonsynonymous SNV	trio_033	Xu 2012	23042115	231	34	exome	Schizophrenia (SCZ)	psychiatric disorder	validated
7275	11p15.4	11	8061206	8061206	G	A	G>A	TUB	exonic	nonsynonymous SNV	trio_035	Xu 2012	23042115	231	34	exome	Schizophrenia (SCZ)	psychiatric disorder	validated
113146	14q32.33	14	105412138	105412138	T	C	T>C	AHNAK2	exonic	nonsynonymous SNV	trio_037	Xu 2012	23042115	231	34	exome	Schizophrenia (SCZ)	psychiatric disorder	validated
113	16q12.1	16	50349011	50349011	A	G	A>G	ADCY7	exonic	nonsynonymous SNV	trio_038	Xu 2012	23042115	231	34	exome	Schizophrenia (SCZ)	psychiatric disorder	validated
387509	1p36.31	1	6314661	6314661	C	T	C>T	GPR153	exonic	nonsynonymous SNV	trio_040	Xu 2012	23042115	231	34	exome	Schizophrenia (SCZ)	psychiatric disorder	validated
6002	4p16.3	4	3429844	3429844	C	T	C>T	RGS12	exonic	nonsynonymous SNV	trio_040	Xu 2012	23042115	231	34	exome	Schizophrenia (SCZ)	psychiatric disorder	validated
60676	1q25.2	1	176526125	176526125	C	T	C>T	PAPPA2	exonic	nonsynonymous SNV	trio_041	Xu 2012	23042115	231	34	exome	Schizophrenia (SCZ)	psychiatric disorder	validated
53405	6p21.1	6	46047670	46047670	G	T	G>T	CLIC5	exonic	nonsynonymous SNV	trio_043	Xu 2012	23042115	231	34	exome	Schizophrenia (SCZ)	psychiatric disorder	validated
5371	15q24.1	15	74290439	74290439	C	T	C>T	PML	exonic	nonsynonymous SNV	trio_044	Xu 2012	23042115	231	34	exome	Schizophrenia (SCZ)	psychiatric disorder	validated
1659	17q21.31	17	41573584	41573584	T	G	T>G	DHX8	exonic	nonsynonymous SNV	trio_045	Xu 2012	23042115	231	34	exome	Schizophrenia (SCZ)	psychiatric disorder	validated
5029	11q13.4	11	72945280	72945280	C	T	C>T	P2RY2	exonic	nonsynonymous SNV	trio_045	Xu 2012	23042115	231	34	exome	Schizophrenia (SCZ)	psychiatric disorder	validated
93100	8q24.3	8	144659445	144659445	C	T	C>T	NAPRT	exonic	nonsynonymous SNV	trio_047	Xu 2012	23042115	231	34	exome	Schizophrenia (SCZ)	psychiatric disorder	validated
29115	17q25.1	17	73702542	73702542	G	A	G>A	SAP30BP	exonic	nonsynonymous SNV	trio_047	Xu 2012	23042115	231	34	exome	Schizophrenia (SCZ)	psychiatric disorder	validated
641372	14q24.3	14	74086428	74086428	A	G	A>G	ACOT6	exonic	nonsynonymous SNV	trio_047	Xu 2012	23042115	231	34	exome	Schizophrenia (SCZ)	psychiatric disorder	validated
9923	1p36.12	1	22850725	22850725	C	T	C>T	ZBTB40	exonic	nonsynonymous SNV	trio_048	Xu 2012	23042115	231	34	exome	Schizophrenia (SCZ)	psychiatric disorder	validated
3156	5q13.3	5	74650427	74650427	C	T	C>T	HMGCR	exonic	nonsynonymous SNV	trio_051	Xu 2012	23042115	231	34	exome	Schizophrenia (SCZ)	psychiatric disorder	validated
84690	17p13.2	17	3352372	3352372	G	A	G>A	SPATA22	exonic	nonsynonymous SNV	trio_052	Xu 2012	23042115	231	34	exome	Schizophrenia (SCZ)	psychiatric disorder	validated
342667	17q12	17	37374188	37374188	T	C	T>C	STAC2	exonic	nonsynonymous SNV	trio_053	Xu 2012	23042115	231	34	exome	Schizophrenia (SCZ)	psychiatric disorder	validated
727897	11p15.5	11	1272808	1272808	G	A	G>A	MUC5B	exonic	nonsynonymous SNV	trio_055	Xu 2012	23042115	231	34	exome	Schizophrenia (SCZ)	psychiatric disorder	validated
9498	12q13.13	12	51868866	51868866	C	T	C>T	SLC4A8	exonic	nonsynonymous SNV	trio_057	Xu 2012	23042115	231	34	exome	Schizophrenia (SCZ)	psychiatric disorder	validated
153090	9q33.2	9	124536603	124536603	C	T	C>T	DAB2IP	exonic	nonsynonymous SNV	trio_060	Xu 2012	23042115	231	34	exome	Schizophrenia (SCZ)	psychiatric disorder	validated
64137	11q23.3	11	119024831	119024831	A	G	A>G	ABCG4	exonic	nonsynonymous SNV	trio_061	Xu 2012	23042115	231	34	exome	Schizophrenia (SCZ)	psychiatric disorder	validated
23076	21q22.3	21	45104456	45104456	A	T	A>T	RRP1B	exonic	nonsynonymous SNV	trio_063	Xu 2012	23042115	231	34	exome	Schizophrenia (SCZ)	psychiatric disorder	validated
8940	22q11.22	22	22316911	22316911	G	A	G>A	TOP3B	exonic	nonsynonymous SNV	trio_064	Xu 2012	23042115	231	34	exome	Schizophrenia (SCZ)	psychiatric disorder	validated
6689	19q13.33	19	50925796	50925796	G	A	G>A	SPIB	exonic	nonsynonymous SNV	trio_065	Xu 2012	23042115	231	34	exome	Schizophrenia (SCZ)	psychiatric disorder	validated
57448	2p22.3	2	32733272	32733272	C	T	C>T	BIRC6	exonic	nonsynonymous SNV	trio_066	Xu 2012	23042115	231	34	exome	Schizophrenia (SCZ)	psychiatric disorder	validated
9267	17q25.3	17	76704313	76704313	A	G	A>G	CYTH1	exonic	nonsynonymous SNV	trio_070	Xu 2012	23042115	231	34	exome	Schizophrenia (SCZ)	psychiatric disorder	validated
54848	4q24	4	106510442	106510442	G	T	G>T	ARHGEF38	exonic	nonsynonymous SNV	trio_071	Xu 2012	23042115	231	34	exome	Schizophrenia (SCZ)	psychiatric disorder	validated
94239	7p13	7	44875211	44875211	G	A	G>A	H2AFV	exonic	nonsynonymous SNV	trio_073	Xu 2012	23042115	231	34	exome	Schizophrenia (SCZ)	psychiatric disorder	validated
161	11p15.5	11	972194	972194	G	A	G>A	AP2A2	exonic	nonsynonymous SNV	trio_075	Xu 2012	23042115	231	34	exome	Schizophrenia (SCZ)	psychiatric disorder	validated
348327	19q13.43	19	58118122	58118122	G	A	G>A	ZNF530	exonic	nonsynonymous SNV	trio_077	Xu 2012	23042115	231	34	exome	Schizophrenia (SCZ)	psychiatric disorder	validated
343641	20p13	20	2413163	2413163	G	C	G>C	TGM6	exonic	nonsynonymous SNV	trio_077	Xu 2012	23042115	231	34	exome	Schizophrenia (SCZ)	psychiatric disorder	validated
51574	4q25	4	113568450	113568450	A	T	A>T	LARP7	exonic	nonsynonymous SNV	trio_078	Xu 2012	23042115	231	34	exome	Schizophrenia (SCZ)	psychiatric disorder	validated
64744	1p34.2	1	40882500	40882500	G	A	G>A	SMAP2	exonic	nonsynonymous SNV	trio_078	Xu 2012	23042115	231	34	exome	Schizophrenia (SCZ)	psychiatric disorder	validated
63035	Xq26.1	X	129147913	129147913	A	T	A>T	BCORL1	exonic	nonsynonymous SNV	trio_079	Xu 2012	23042115	231	34	exome	Schizophrenia (SCZ)	psychiatric disorder	validated
2475	1p36.22	1	11293489	11293489	A	G	A>G	MTOR	exonic	nonsynonymous SNV	trio_080	Xu 2012	23042115	231	34	exome	Schizophrenia (SCZ)	psychiatric disorder	validated
255101	2q35	2	219900235	219900235	A	G	A>G	CFAP65	exonic	nonsynonymous SNV	trio_080	Xu 2012	23042115	231	34	exome	Schizophrenia (SCZ)	psychiatric disorder	validated
221393	6p12.3	6	47682854	47682854	T	A	T>A	ADGRF4	exonic	nonsynonymous SNV	trio_080	Xu 2012	23042115	231	34	exome	Schizophrenia (SCZ)	psychiatric disorder	validated
440279	15q21.3	15	54586124	54586124	G	T	G>T	UNC13C	exonic	nonsynonymous SNV	trio_081	Xu 2012	23042115	231	34	exome	Schizophrenia (SCZ)	psychiatric disorder	validated
10560	1q24.2	1	169439252	169439252	G	A	G>A	SLC19A2	exonic	nonsynonymous SNV	trio_082	Xu 2012	23042115	231	34	exome	Schizophrenia (SCZ)	psychiatric disorder	validated
25793	22q12.3	22	32875203	32875203	C	T	C>T	FBXO7	exonic	nonsynonymous SNV	trio_082	Xu 2012	23042115	231	34	exome	Schizophrenia (SCZ)	psychiatric disorder	validated
22906	3p22.1	3	42261055	42261055	A	G	A>G	TRAK1	exonic	nonsynonymous SNV	trio_083	Xu 2012	23042115	231	34	exome	Schizophrenia (SCZ)	psychiatric disorder	validated
10125	15q14	15	38800147	38800147	G	A	G>A	RASGRP1	exonic	nonsynonymous SNV	trio_084	Xu 2012	23042115	231	34	exome	Schizophrenia (SCZ)	psychiatric disorder	validated
132884	4p16.2	4	5642489	5642489	G	T	G>T	EVC2	exonic	nonsynonymous SNV	trio_086	Xu 2012	23042115	231	34	exome	Schizophrenia (SCZ)	psychiatric disorder	validated
1281	2q32.2	2	189851792	189851792	C	T	C>T	COL3A1	exonic	nonsynonymous SNV	trio_089	Xu 2012	23042115	231	34	exome	Schizophrenia (SCZ)	psychiatric disorder	validated
3632	10q26.3	10	134463942	134463942	C	T	C>T	INPP5A	exonic	nonsynonymous SNV	trio_093	Xu 2012	23042115	231	34	exome	Schizophrenia (SCZ)	psychiatric disorder	validated
55741	20q11.22	20	33703457	33703457	T	C	T>C	EDEM2	exonic	nonsynonymous SNV	trio_095	Xu 2012	23042115	231	34	exome	Schizophrenia (SCZ)	psychiatric disorder	validated
124944	17p13.1	17	6920327	6920327	G	A	G>A	C17orf49	exonic	nonsynonymous SNV	trio_100	Xu 2012	23042115	231	34	exome	Schizophrenia (SCZ)	psychiatric disorder	validated
23648	1p32.3	1	54870562	54870562	C	T	C>T	SSBP3	exonic	nonsynonymous SNV	trio_101	Xu 2012	23042115	231	34	exome	Schizophrenia (SCZ)	psychiatric disorder	validated
23648	1p32.3	1	54870560	54870560	C	T	C>T	SSBP3	exonic	nonsynonymous SNV	trio_101	Xu 2012	23042115	231	34	exome	Schizophrenia (SCZ)	psychiatric disorder	validated
285513	4q22.1	4	90170733	90170733	G	A	G>A	GPRIN3	exonic	nonsynonymous SNV	trio_102	Xu 2012	23042115	231	34	exome	Schizophrenia (SCZ)	psychiatric disorder	validated
57533	4p16.1	4	7008404	7008404	T	C	T>C	TBC1D14	exonic	nonsynonymous SNV	trio_103	Xu 2012	23042115	231	34	exome	Schizophrenia (SCZ)	psychiatric disorder	validated
284546	1p32.3	1	51584391	51584391	G	A	G>A	C1orf185	exonic	nonsynonymous SNV	trio_104	Xu 2012	23042115	231	34	exome	Schizophrenia (SCZ)	psychiatric disorder	validated
8857	19q13.2	19	40430427	40430427	G	T	G>T	FCGBP	exonic	nonsynonymous SNV	trio_105	Xu 2012	23042115	231	34	exome	Schizophrenia (SCZ)	psychiatric disorder	validated
84162	4q27	4	123283232	123283232	T	G	T>G	KIAA1109	exonic	nonsynonymous SNV	trio_105	Xu 2012	23042115	231	34	exome	Schizophrenia (SCZ)	psychiatric disorder	validated
2775	16q12.2	16	56370728	56370728	G	A	G>A	GNAO1	exonic	nonsynonymous SNV	trio_106	Xu 2012	23042115	231	34	exome	Schizophrenia (SCZ)	psychiatric disorder	validated
6568	6p22.2	6	25813095	25813095	G	A	G>A	SLC17A1	exonic	nonsynonymous SNV	trio_107	Xu 2012	23042115	231	34	exome	Schizophrenia (SCZ)	psychiatric disorder	validated
5579	16p12.2	16	24196438	24196438	G	T	G>T	PRKCB	exonic	nonsynonymous SNV	trio_108	Xu 2012	23042115	231	34	exome	Schizophrenia (SCZ)	psychiatric disorder	validated
147920	19q13.32	19	46664002	46664002	C	T	C>T	IGFL2	exonic	nonsynonymous SNV	trio_112	Xu 2012	23042115	231	34	exome	Schizophrenia (SCZ)	psychiatric disorder	validated
53632	2q35	2	219696473	219696473	C	T	C>T	PRKAG3	exonic	nonsynonymous SNV	trio_113	Xu 2012	23042115	231	34	exome	Schizophrenia (SCZ)	psychiatric disorder	validated
23499	1p34.3	1	39904999	39904999	C	T	C>T	MACF1	exonic	nonsynonymous SNV	trio_113	Xu 2012	23042115	231	34	exome	Schizophrenia (SCZ)	psychiatric disorder	validated
729767	19q13.41	19	51983685	51983685	A	G	A>G	CEACAM18	exonic	nonsynonymous SNV	trio_114	Xu 2012	23042115	231	34	exome	Schizophrenia (SCZ)	psychiatric disorder	validated
338440	11p15.5	11	432043	432043	G	T	G>T	ANO9	exonic	nonsynonymous SNV	trio_115	Xu 2012	23042115	231	34	exome	Schizophrenia (SCZ)	psychiatric disorder	validated
9639	8p23.3	8	1824769	1824769	G	A	G>A	ARHGEF10	exonic	nonsynonymous SNV	trio_116	Xu 2012	23042115	231	34	exome	Schizophrenia (SCZ)	psychiatric disorder	validated
8434	9p13.3	9	36058870	36058870	G	A	G>A	RECK	exonic	nonsynonymous SNV	trio_117	Xu 2012	23042115	231	34	exome	Schizophrenia (SCZ)	psychiatric disorder	validated
5797	18p11.23	18	8379193	8379193	G	A	G>A	PTPRM	exonic	nonsynonymous SNV	trio_119	Xu 2012	23042115	231	34	exome	Schizophrenia (SCZ)	psychiatric disorder	validated
23339	15q15.1	15	42454322	42454322	C	T	C>T	VPS39	exonic	nonsynonymous SNV	trio_120	Xu 2012	23042115	231	34	exome	Schizophrenia (SCZ)	psychiatric disorder	validated
11113	12q24.23	12	120306864	120306864	T	C	T>C	CIT	exonic	nonsynonymous SNV	trio_121	Xu 2012	23042115	231	34	exome	Schizophrenia (SCZ)	psychiatric disorder	validated
28981	12q24.11	12	110566865	110566865	G	A	G>A	IFT81	exonic	nonsynonymous SNV	trio_123	Xu 2012	23042115	231	34	exome	Schizophrenia (SCZ)	psychiatric disorder	validated
1806	1p21.3	1	97915657	97915657	G	A	G>A	DPYD	exonic	nonsynonymous SNV	trio_124	Xu 2012	23042115	231	34	exome	Schizophrenia (SCZ)	psychiatric disorder	validated
25831	14q12	14	31647323	31647323	T	C	T>C	HECTD1	exonic	nonsynonymous SNV	trio_126	Xu 2012	23042115	231	34	exome	Schizophrenia (SCZ)	psychiatric disorder	validated
1826	21q22.2	21	41710090	41710090	C	A	C>A	DSCAM	exonic	nonsynonymous SNV	trio_127	Xu 2012	23042115	231	34	exome	Schizophrenia (SCZ)	psychiatric disorder	validated
1662	11q22.3	11	108577470	108577470	A	G	A>G	DDX10	exonic	nonsynonymous SNV	trio_129	Xu 2012	23042115	231	34	exome	Schizophrenia (SCZ)	psychiatric disorder	validated
84674	5p13.1	5	40852724	40852724	G	C	G>C	CARD6	exonic	nonsynonymous SNV	trio_130	Xu 2012	23042115	231	34	exome	Schizophrenia (SCZ)	psychiatric disorder	validated
814	5q22.1	5	110818516	110818516	C	T	C>T	CAMK4	exonic	nonsynonymous SNV	trio_131	Xu 2012	23042115	231	34	exome	Schizophrenia (SCZ)	psychiatric disorder	validated
821	5q35.3	5	179136974	179136974	A	G	A>G	CANX	exonic	nonsynonymous SNV	trio_132	Xu 2012	23042115	231	34	exome	Schizophrenia (SCZ)	psychiatric disorder	validated
3363	10q23.31	10	92508680	92508680	G	A	G>A	HTR7	exonic	nonsynonymous SNV	trio_134	Xu 2012	23042115	231	34	exome	Schizophrenia (SCZ)	psychiatric disorder	validated
338657	11q23.3	11	118886056	118886056	T	C	T>C	CCDC84	exonic	nonsynonymous SNV	trio_134	Xu 2012	23042115	231	34	exome	Schizophrenia (SCZ)	psychiatric disorder	validated
8720	16q23.3	16	84104320	84104320	C	T	C>T	MBTPS1	exonic	nonsynonymous SNV	trio_135	Xu 2012	23042115	231	34	exome	Schizophrenia (SCZ)	psychiatric disorder	validated
1806	1p21.3	1	97981407	97981407	G	A	G>A	DPYD	exonic	stopgain	trio_016	Xu 2012	23042115	231	34	exome	Schizophrenia (SCZ)	psychiatric disorder	validated
3667	2q36.3	2	227661300	227661300	G	A	G>A	IRS1	exonic	stopgain	trio_021	Xu 2012	23042115	231	34	exome	Schizophrenia (SCZ)	psychiatric disorder	validated
79142	17p13.1	17	7139486	7139486	G	A	G>A	PHF23	exonic	stopgain	trio_036	Xu 2012	23042115	231	34	exome	Schizophrenia (SCZ)	psychiatric disorder	validated
220965	10q21.1	10	61029749	61029749	C	T	C>T	FAM13C	exonic	stopgain	trio_050	Xu 2012	23042115	231	34	exome	Schizophrenia (SCZ)	psychiatric disorder	validated
9816	1q42.13	1	229783350	229783350	G	T	G>T	URB2	exonic	stopgain	trio_053	Xu 2012	23042115	231	34	exome	Schizophrenia (SCZ)	psychiatric disorder	validated
116369	6p21.31	6	35927251	35927251	G	A	G>A	SLC26A8	exonic	stopgain	trio_077	Xu 2012	23042115	231	34	exome	Schizophrenia (SCZ)	psychiatric disorder	validated
26103	10q23.1	10	85991878	85991878	C	T	C>T	LRIT1	exonic	stopgain	trio_119	Xu 2012	23042115	231	34	exome	Schizophrenia (SCZ)	psychiatric disorder	validated
9742	16p13.3	16	1607967	1607967	G	A	G>A	IFT140	exonic	stopgain	trio_133	Xu 2012	23042115	231	34	exome	Schizophrenia (SCZ)	psychiatric disorder	validated
7177	16p13.3	16	1291308	1291308	A	G	A>G	TPSAB1	exonic	synonymous SNV	trio_002	Xu 2012	23042115	231	34	exome	Schizophrenia (SCZ)	psychiatric disorder	validated
5991	9p24.2	9	3263075	3263075	G	C	G>C	RFX3	exonic	synonymous SNV	trio_004	Xu 2012	23042115	231	34	exome	Schizophrenia (SCZ)	psychiatric disorder	validated
3107	6p21.33	6	31238897	31238897	G	C	G>C	HLA-C	exonic	synonymous SNV	trio_009	Xu 2012	23042115	231	34	exome	Schizophrenia (SCZ)	psychiatric disorder	validated
10427	4q25	4	110384454	110384454	C	T	C>T	SEC24B	exonic	synonymous SNV	trio_012	Xu 2012	23042115	231	34	exome	Schizophrenia (SCZ)	psychiatric disorder	validated
3768;100134444	17p11.2	17	21319185	21319185	T	A	T>A	KCNJ12;KCNJ18	exonic	synonymous SNV	trio_018	Xu 2012	23042115	231	34	exome	Schizophrenia (SCZ)	psychiatric disorder	validated
11278	13q22.1	13	74289537	74289537	C	G	C>G	KLF12	exonic	synonymous SNV	trio_033	Xu 2012	23042115	231	34	exome	Schizophrenia (SCZ)	psychiatric disorder	validated
9600	11q13.2	11	67267884	67267884	C	T	C>T	PITPNM1	exonic	synonymous SNV	trio_039	Xu 2012	23042115	231	34	exome	Schizophrenia (SCZ)	psychiatric disorder	validated
80207	19q13.32	19	46087891	46087891	G	A	G>A	OPA3	exonic	synonymous SNV	trio_053	Xu 2012	23042115	231	34	exome	Schizophrenia (SCZ)	psychiatric disorder	validated
9739	16p11.2	16	30970148	30970148	G	T	G>T	SETD1A	exonic	synonymous SNV	trio_056	Xu 2012	23042115	231	34	exome	Schizophrenia (SCZ)	psychiatric disorder	validated
54209	6p21.1	6	41129100	41129100	C	T	C>T	TREM2	exonic	synonymous SNV	trio_058	Xu 2012	23042115	231	34	exome	Schizophrenia (SCZ)	psychiatric disorder	validated
4628	17p13.1	17	8445550	8445550	C	G	C>G	MYH10	exonic	synonymous SNV	trio_063	Xu 2012	23042115	231	34	exome	Schizophrenia (SCZ)	psychiatric disorder	validated
9517	14q24.3	14	78063634	78063634	G	A	G>A	SPTLC2	exonic	synonymous SNV	trio_064	Xu 2012	23042115	231	34	exome	Schizophrenia (SCZ)	psychiatric disorder	validated
1768	2p11.2	2	84937507	84937507	C	A	C>A	DNAH6	exonic	synonymous SNV	trio_066	Xu 2012	23042115	231	34	exome	Schizophrenia (SCZ)	psychiatric disorder	validated
9772	17q25.1	17	73495002	73495002	T	A	T>A	TMEM94	exonic	synonymous SNV	trio_067	Xu 2012	23042115	231	34	exome	Schizophrenia (SCZ)	psychiatric disorder	validated
9603	7p15.2	7	26224983	26224983	C	T	C>T	NFE2L3	exonic	synonymous SNV	trio_073	Xu 2012	23042115	231	34	exome	Schizophrenia (SCZ)	psychiatric disorder	validated
22895	12q24.13	12	113303237	113303237	A	G	A>G	RPH3A	exonic	synonymous SNV	trio_074	Xu 2012	23042115	231	34	exome	Schizophrenia (SCZ)	psychiatric disorder	validated
5916	12q13.13	12	53608241	53608241	A	T	A>T	RARG	exonic	synonymous SNV	trio_085	Xu 2012	23042115	231	34	exome	Schizophrenia (SCZ)	psychiatric disorder	validated
7772	19q13.31	19	44933974	44933974	C	T	C>T	ZNF229	exonic	synonymous SNV	trio_087	Xu 2012	23042115	231	34	exome	Schizophrenia (SCZ)	psychiatric disorder	validated
29979	9q21.32	9	86292782	86292782	A	T	A>T	UBQLN1	exonic	synonymous SNV	trio_088	Xu 2012	23042115	231	34	exome	Schizophrenia (SCZ)	psychiatric disorder	validated
60493	20p13	20	3128479	3128479	C	G	C>G	FASTKD5	exonic	synonymous SNV	trio_089	Xu 2012	23042115	231	34	exome	Schizophrenia (SCZ)	psychiatric disorder	validated
9993	22q11.21	22	19028681	19028681	C	G	C>G	DGCR2	exonic	synonymous SNV	trio_091	Xu 2012	23042115	231	34	exome	Schizophrenia (SCZ)	psychiatric disorder	validated
115111	8q21.3	8	92346630	92346630	G	A	G>A	SLC26A7	exonic	synonymous SNV	trio_094	Xu 2012	23042115	231	34	exome	Schizophrenia (SCZ)	psychiatric disorder	validated
254013	12p11.21	12	31820792	31820792	T	C	T>C	ETFBKMT	exonic	synonymous SNV	trio_096	Xu 2012	23042115	231	34	exome	Schizophrenia (SCZ)	psychiatric disorder	validated
84647	10q22.1	10	74714381	74714381	C	G	C>G	PLA2G12B	exonic	synonymous SNV	trio_098	Xu 2012	23042115	231	34	exome	Schizophrenia (SCZ)	psychiatric disorder	validated
56252	14q24.3	14	75230753	75230753	T	C	T>C	YLPM1	exonic	synonymous SNV	trio_102	Xu 2012	23042115	231	34	exome	Schizophrenia (SCZ)	psychiatric disorder	validated
6744	2q31.3	2	182774637	182774637	G	A	G>A	SSFA2	exonic	synonymous SNV	trio_104	Xu 2012	23042115	231	34	exome	Schizophrenia (SCZ)	psychiatric disorder	validated
5670	19q13.31	19	43579615	43579615	G	T	G>T	PSG2	exonic	synonymous SNV	trio_109	Xu 2012	23042115	231	34	exome	Schizophrenia (SCZ)	psychiatric disorder	validated
7561	19p13.11	19	19822713	19822713	A	G	A>G	ZNF14	exonic	synonymous SNV	trio_110	Xu 2012	23042115	231	34	exome	Schizophrenia (SCZ)	psychiatric disorder	validated
10274	3q22.3	3	136240064	136240064	A	T	A>T	STAG1	exonic	synonymous SNV	trio_111	Xu 2012	23042115	231	34	exome	Schizophrenia (SCZ)	psychiatric disorder	validated
54407	12q13.11	12	46757537	46757537	C	T	C>T	SLC38A2	exonic	synonymous SNV	trio_115	Xu 2012	23042115	231	34	exome	Schizophrenia (SCZ)	psychiatric disorder	validated
100169851	11q24.2	11	125659372	125659372	C	T	C>T	PATE3	exonic	synonymous SNV	trio_117	Xu 2012	23042115	231	34	exome	Schizophrenia (SCZ)	psychiatric disorder	validated
53371	4q21.1	4	77038831	77038831	C	T	C>T	NUP54	exonic	synonymous SNV	trio_118	Xu 2012	23042115	231	34	exome	Schizophrenia (SCZ)	psychiatric disorder	validated
340745	10q23.1	10	85984321	85984321	C	T	C>T	LRIT2	exonic	synonymous SNV	trio_119	Xu 2012	23042115	231	34	exome	Schizophrenia (SCZ)	psychiatric disorder	validated
254887	3q13.31	3	113672916	113672916	G	C	G>C	ZDHHC23	exonic	synonymous SNV	trio_125	Xu 2012	23042115	231	34	exome	Schizophrenia (SCZ)	psychiatric disorder	validated
55620	19p13.3	19	4338685	4338685	T	A	T>A	STAP2	exonic	synonymous SNV	trio_128	Xu 2012	23042115	231	34	exome	Schizophrenia (SCZ)	psychiatric disorder	validated
26085	19q13.41	19	51563710	51563710	T	C	T>C	KLK13	exonic	synonymous SNV	trio_133	Xu 2012	23042115	231	34	exome	Schizophrenia (SCZ)	psychiatric disorder	validated
84658	19p13.12	19	14752341	14752341	C	A	C>A	ADGRE3	exonic	synonymous SNV	trio_136	Xu 2012	23042115	231	34	exome	Schizophrenia (SCZ)	psychiatric disorder	validated
23336	15q26.3	15	99673042	99673042	G	A	G>A	SYNM	exonic	unknown	trio_034	Xu 2012	23042115	231	34	exome	Schizophrenia (SCZ)	psychiatric disorder	validated
80308	1q21.3	1	154960684	154960684	-	T	->T	FLAD1	exonic	frameshift substitution	NIMH000187_proband	Gulsuner2013	23911319	105	84	exome	Schizophrenia (SCZ)	psychiatric disorder	validated
131544	3q11.2	3	97596036	97596040	TACTA	-	TACTA>-	CRYBG3	exonic	frameshift substitution	SZ502_proband	Gulsuner2013	23911319	105	84	exome	Schizophrenia (SCZ)	psychiatric disorder	validated
8021	9q34.13	9	134019942	134019942	-	C	->C	NUP214	exonic	frameshift substitution	NIMH000142_proband	Gulsuner2013	23911319	105	84	exome	Schizophrenia (SCZ)	psychiatric disorder	validated
8659	1p36.13	1	19209877	19209877	T	C	T>C	ALDH4A1	exonic	nonsynonymous SNV	NIMH033094_proband	Gulsuner2013	23911319	105	84	exome	Schizophrenia (SCZ)	psychiatric disorder	validated
864	1p36.11	1	25233863	25233863	C	T	C>T	RUNX3	exonic	nonsynonymous SNV	NIMH019055_proband	Gulsuner2013	23911319	105	84	exome	Schizophrenia (SCZ)	psychiatric disorder	validated
1441	1p34.3	1	36941250	36941250	C	G	C>G	CSF3R	exonic	nonsynonymous SNV	NIMH046086_proband	Gulsuner2013	23911319	105	84	exome	Schizophrenia (SCZ)	psychiatric disorder	validated
7809	1p32.3	1	55470779	55470779	G	A	G>A	BSND	exonic	nonsynonymous SNV	SJW007_proband	Gulsuner2013	23911319	105	84	exome	Schizophrenia (SCZ)	psychiatric disorder	validated
58511	1p31.1	1	84878061	84878061	G	A	G>A	DNASE2B	exonic	nonsynonymous SNV	NIMH187393_proband	Gulsuner2013	23911319	105	84	exome	Schizophrenia (SCZ)	psychiatric disorder	validated
1952	1p13.3	1	109793969	109793969	C	G	C>G	CELSR2	exonic	nonsynonymous SNV	NIMH068180_proband	Gulsuner2013	23911319	105	84	exome	Schizophrenia (SCZ)	psychiatric disorder	validated
23126	1q21.3	1	151377883	151377883	T	C	T>C	POGZ	exonic	nonsynonymous SNV	NIMH091221_proband	Gulsuner2013	23911319	105	84	exome	Schizophrenia (SCZ)	psychiatric disorder	validated
23623	1q22	1	155300310	155300310	G	A	G>A	RUSC1	exonic	nonsynonymous SNV	NIMH000014_proband	Gulsuner2013	23911319	105	84	exome	Schizophrenia (SCZ)	psychiatric disorder	validated
26092	1q25.2	1	179886686	179886686	T	C	T>C	TOR1AIP1	exonic	nonsynonymous SNV	NIMH030004_proband	Gulsuner2013	23911319	105	84	exome	Schizophrenia (SCZ)	psychiatric disorder	validated
5929	1q32.1	1	205068937	205068937	G	A	G>A	RBBP5	exonic	nonsynonymous SNV	NIMH127005_proband	Gulsuner2013	23911319	105	84	exome	Schizophrenia (SCZ)	psychiatric disorder	validated
26019	10p14	10	12041981	12041981	C	A	C>A	UPF2	exonic	nonsynonymous SNV	NIMH140313_proband	Gulsuner2013	23911319	105	84	exome	Schizophrenia (SCZ)	psychiatric disorder	validated
56165	10q25.3	10	115973763	115973763	A	G	A>G	TDRD1	exonic	nonsynonymous SNV	NIMH000015_proband	Gulsuner2013	23911319	105	84	exome	Schizophrenia (SCZ)	psychiatric disorder	validated
6571	10q25.3	10	119001268	119001268	A	C	A>C	SLC18A2	exonic	nonsynonymous SNV	SJW014_proband	Gulsuner2013	23911319	105	84	exome	Schizophrenia (SCZ)	psychiatric disorder	validated
387758	11p14.2	11	27016654	27016654	T	C	T>C	FIBIN	exonic	nonsynonymous SNV	NIMH000004_proband	Gulsuner2013	23911319	105	84	exome	Schizophrenia (SCZ)	psychiatric disorder	validated
341019	11p14.1	11	30953456	30953456	G	C	G>C	DCDC1	exonic	nonsynonymous SNV	NIMH070188_proband	Gulsuner2013	23911319	105	84	exome	Schizophrenia (SCZ)	psychiatric disorder	validated
23468	12q13.13	12	54651406	54651406	T	G	T>G	CBX5	exonic	nonsynonymous SNV	NIMH072185_proband	Gulsuner2013	23911319	105	84	exome	Schizophrenia (SCZ)	psychiatric disorder	validated
1840	12q24.13	12	113496202	113496202	C	G	C>G	DTX1	exonic	nonsynonymous SNV	NIMH000255_proband	Gulsuner2013	23911319	105	84	exome	Schizophrenia (SCZ)	psychiatric disorder	validated
9612	12q24.31	12	124821527	124821527	G	A	G>A	NCOR2	exonic	nonsynonymous SNV	NIMH000180_proband	Gulsuner2013	23911319	105	84	exome	Schizophrenia (SCZ)	psychiatric disorder	validated
10129	13q13.1	13	32786449	32786449	A	G	A>G	FRY	exonic	nonsynonymous SNV	NIMH000026_proband	Gulsuner2013	23911319	105	84	exome	Schizophrenia (SCZ)	psychiatric disorder	validated
10443	13q13.1	13	33017959	33017959	C	A	C>A	N4BP2L2	exonic	nonsynonymous SNV	NIMH000015_proband	Gulsuner2013	23911319	105	84	exome	Schizophrenia (SCZ)	psychiatric disorder	validated
26586	13q14.3	13	53035036	53035036	G	C	G>C	CKAP2	exonic	nonsynonymous SNV	NIMH127309_proband	Gulsuner2013	23911319	105	84	exome	Schizophrenia (SCZ)	psychiatric disorder	validated
6655	14q21.3	14	50585249	50585249	G	A	G>A	SOS2	exonic	nonsynonymous SNV	NIMH017047_proband	Gulsuner2013	23911319	105	84	exome	Schizophrenia (SCZ)	psychiatric disorder	validated
3091	14q23.2	14	62203734	62203734	C	G	C>G	HIF1A	exonic	nonsynonymous SNV	NIMH000026_proband	Gulsuner2013	23911319	105	84	exome	Schizophrenia (SCZ)	psychiatric disorder	validated
170691	15q26.3	15	100533324	100533324	T	C	T>C	ADAMTS17	exonic	nonsynonymous SNV	NIMH008027_proband	Gulsuner2013	23911319	105	84	exome	Schizophrenia (SCZ)	psychiatric disorder	validated
115	16p13.3	16	4033408	4033408	T	C	T>C	ADCY9	exonic	nonsynonymous SNV	SJW001_proband	Gulsuner2013	23911319	105	84	exome	Schizophrenia (SCZ)	psychiatric disorder	validated
170692	16q23.1	16	77356337	77356337	T	C	T>C	ADAMTS18	exonic	nonsynonymous SNV	NIMH116270_proband	Gulsuner2013	23911319	105	84	exome	Schizophrenia (SCZ)	psychiatric disorder	validated
9572;7067	17q21.1	17	38249411	38249411	G	A	G>A	NR1D1;THRA	exonic	nonsynonymous SNV	NIMH000048_proband	Gulsuner2013	23911319	105	84	exome	Schizophrenia (SCZ)	psychiatric disorder	validated
3675	17q21.33	17	48154453	48154453	C	G	C>G	ITGA3	exonic	nonsynonymous SNV	NIMH063154_proband	Gulsuner2013	23911319	105	84	exome	Schizophrenia (SCZ)	psychiatric disorder	validated
11011	17q23.2	17	60642438	60642438	G	A	G>A	TLK2	exonic	nonsynonymous SNV	SJW026_proband	Gulsuner2013	23911319	105	84	exome	Schizophrenia (SCZ)	psychiatric disorder	validated
753	18p11.21	18	13438266	13438266	G	A	G>A	LDLRAD4	exonic	nonsynonymous SNV	SZ502_proband	Gulsuner2013	23911319	105	84	exome	Schizophrenia (SCZ)	psychiatric disorder	validated
55748	18q22.3	18	72180842	72180842	A	C	A>C	CNDP2	exonic	nonsynonymous SNV	NIMH145333_proband	Gulsuner2013	23911319	105	84	exome	Schizophrenia (SCZ)	psychiatric disorder	validated
1786	19p13.2	19	10260563	10260563	G	T	G>T	DNMT1	exonic	nonsynonymous SNV	NIMH000040_proband	Gulsuner2013	23911319	105	84	exome	Schizophrenia (SCZ)	psychiatric disorder	validated
1463	19p13.11	19	19359527	19359527	C	T	C>T	NCAN	exonic	nonsynonymous SNV	NIMH000079_proband	Gulsuner2013	23911319	105	84	exome	Schizophrenia (SCZ)	psychiatric disorder	validated
8853	2p25.1	2	9517076	9517076	G	A	G>A	ASAP2	exonic	nonsynonymous SNV	NIMH100242_proband	Gulsuner2013	23911319	105	84	exome	Schizophrenia (SCZ)	psychiatric disorder	validated
4703	2q23.3	2	152362011	152362011	G	A	G>A	NEB	exonic	nonsynonymous SNV	NIMH000067_proband	Gulsuner2013	23911319	105	84	exome	Schizophrenia (SCZ)	psychiatric disorder	validated
2744	2q32.2	2	191819508	191819508	T	G	T>G	GLS	exonic	nonsynonymous SNV	SJW027_proband	Gulsuner2013	23911319	105	84	exome	Schizophrenia (SCZ)	psychiatric disorder	validated
6576	22q11.21	22	19163726	19163726	G	A	G>A	SLC25A1	exonic	nonsynonymous SNV	NIMH030033_proband	Gulsuner2013	23911319	105	84	exome	Schizophrenia (SCZ)	psychiatric disorder	validated
8218	22q11.21	22	19213768	19213768	C	G	C>G	CLTCL1	exonic	nonsynonymous SNV	NIMH071168_proband	Gulsuner2013	23911319	105	84	exome	Schizophrenia (SCZ)	psychiatric disorder	validated
11200	22q12.1	22	29121000	29121000	T	C	T>C	CHEK2	exonic	nonsynonymous SNV	NIMH000085_proband	Gulsuner2013	23911319	105	84	exome	Schizophrenia (SCZ)	psychiatric disorder	validated
8911	22q13.1	22	40055497	40055497	C	T	C>T	CACNA1I	exonic	nonsynonymous SNV	NIMH000105_proband	Gulsuner2013	23911319	105	84	exome	Schizophrenia (SCZ)	psychiatric disorder	validated
8911	22q13.1	22	40061944	40061944	G	A	G>A	CACNA1I	exonic	nonsynonymous SNV	NIMH069159_proband	Gulsuner2013	23911319	105	84	exome	Schizophrenia (SCZ)	psychiatric disorder	validated
23132	3p21.2	3	51697209	51697209	G	A	G>A	RAD54L2	exonic	nonsynonymous SNV	NIMH042107_proband	Gulsuner2013	23911319	105	84	exome	Schizophrenia (SCZ)	psychiatric disorder	validated
9353	4p15.31	4	20530671	20530671	A	C	A>C	SLIT2	exonic	nonsynonymous SNV	NIMH019055_proband	Gulsuner2013	23911319	105	84	exome	Schizophrenia (SCZ)	psychiatric disorder	validated
132949	4q12	4	57248732	57248732	T	C	T>C	AASDH	exonic	nonsynonymous SNV	NIMH070188_proband	Gulsuner2013	23911319	105	84	exome	Schizophrenia (SCZ)	psychiatric disorder	validated
6586	5q34	5	168123347	168123347	C	T	C>T	SLIT3	exonic	nonsynonymous SNV	NIMH070188_proband	Gulsuner2013	23911319	105	84	exome	Schizophrenia (SCZ)	psychiatric disorder	validated
3096	6p24.1	6	12120804	12120804	G	T	G>T	HIVEP1	exonic	nonsynonymous SNV	NIMH000039_proband	Gulsuner2013	23911319	105	84	exome	Schizophrenia (SCZ)	psychiatric disorder	validated
54901	6p22.3	6	20548828	20548828	A	G	A>G	CDKAL1	exonic	nonsynonymous SNV	NIMH000039_proband	Gulsuner2013	23911319	105	84	exome	Schizophrenia (SCZ)	psychiatric disorder	validated
27145	6q14.1	6	76022193	76022193	G	A	G>A	FILIP1	exonic	nonsynonymous SNV	NIMH000009_proband	Gulsuner2013	23911319	105	84	exome	Schizophrenia (SCZ)	psychiatric disorder	validated
3908	6q22.33	6	129670483	129670483	C	T	C>T	LAMA2	exonic	nonsynonymous SNV	NIMH000013_proband	Gulsuner2013	23911319	105	84	exome	Schizophrenia (SCZ)	psychiatric disorder	validated
26173	7p22.3	7	1538957	1538957	C	T	C>T	INTS1	exonic	nonsynonymous SNV	NIMH000255_proband	Gulsuner2013	23911319	105	84	exome	Schizophrenia (SCZ)	psychiatric disorder	validated
54468	7p21.3	7	7612732	7612732	C	G	C>G	MIOS	exonic	nonsynonymous SNV	NIMH046086_proband	Gulsuner2013	23911319	105	84	exome	Schizophrenia (SCZ)	psychiatric disorder	validated
114960	7q32.2	7	130368463	130368463	C	T	C>T	TSGA13	exonic	nonsynonymous SNV	NIMH145333_proband	Gulsuner2013	23911319	105	84	exome	Schizophrenia (SCZ)	psychiatric disorder	validated
8454	7q36.1	7	148484087	148484087	G	A	G>A	CUL1	exonic	nonsynonymous SNV	SJW027_proband	Gulsuner2013	23911319	105	84	exome	Schizophrenia (SCZ)	psychiatric disorder	validated
169166	8q22.3	8	101624302	101624302	C	G	C>G	SNX31	exonic	nonsynonymous SNV	NIMH077209_proband	Gulsuner2013	23911319	105	84	exome	Schizophrenia (SCZ)	psychiatric disorder	validated
158830	Xq13.1	X	70323898	70323898	C	T	C>T	CXorf65	exonic	nonsynonymous SNV	NIMH000142_proband	Gulsuner2013	23911319	105	84	exome	Schizophrenia (SCZ)	psychiatric disorder	validated
29760	10q24.1	10	98002509	98002509	G	A	G>A	BLNK	exonic	stopgain	NIMH000009_proband	Gulsuner2013	23911319	105	84	exome	Schizophrenia (SCZ)	psychiatric disorder	validated
4288	10q26.2	10	129906455	129906455	T	A	T>A	MKI67	exonic	stopgain	NIMH000009_proband	Gulsuner2013	23911319	105	84	exome	Schizophrenia (SCZ)	psychiatric disorder	validated
144321	12q21.2	12	75804218	75804218	G	A	G>A	GLIPR1L2	exonic	stopgain	NIMH122043_proband	Gulsuner2013	23911319	105	84	exome	Schizophrenia (SCZ)	psychiatric disorder	validated
10402	3q12.1	3	98510770	98510770	-	A	->A	ST3GAL6	exonic	stopgain	NIMH089221_proband	Gulsuner2013	23911319	105	84	exome	Schizophrenia (SCZ)	psychiatric disorder	validated
5274	3q26.1	3	167543055	167543055	C	T	C>T	SERPINI1	exonic	stopgain	NIMH000007_proband	Gulsuner2013	23911319	105	84	exome	Schizophrenia (SCZ)	psychiatric disorder	validated
84162	4q27	4	123185580	123185580	C	T	C>T	KIAA1109	exonic	stopgain	NIMH000079_proband	Gulsuner2013	23911319	105	84	exome	Schizophrenia (SCZ)	psychiatric disorder	validated
157855	8p11.23	8	36768637	36768637	G	T	G>T	KCNU1	exonic	stopgain	NIMH113266_proband	Gulsuner2013	23911319	105	84	exome	Schizophrenia (SCZ)	psychiatric disorder	validated
10178	Xq25	X	123526073	123526073	C	T	C>T	TENM1	exonic	stopgain	NIMH000075_proband	Gulsuner2013	23911319	105	84	exome	Schizophrenia (SCZ)	psychiatric disorder	validated
7805	1p35.2	1	31212671	31212671	G	T	G>T	LAPTM5	exonic	synonymous SNV	NIMH122102_proband	Gulsuner2013	23911319	105	84	exome	Schizophrenia (SCZ)	psychiatric disorder	validated
1952	1p13.3	1	109793295	109793295	C	G	C>G	CELSR2	exonic	synonymous SNV	NIMH068180_proband	Gulsuner2013	23911319	105	84	exome	Schizophrenia (SCZ)	psychiatric disorder	validated
284525	1q25.1	1	173502838	173502838	A	G	A>G	SLC9C2	exonic	synonymous SNV	NIMH122102_proband	Gulsuner2013	23911319	105	84	exome	Schizophrenia (SCZ)	psychiatric disorder	validated
54906	10p15.1	10	5790367	5790367	C	T	C>T	FAM208B	exonic	synonymous SNV	NIMH000105_proband	Gulsuner2013	23911319	105	84	exome	Schizophrenia (SCZ)	psychiatric disorder	validated
3257	10q24.2	10	100185707	100185707	G	A	G>A	HPS1	exonic	synonymous SNV	NIMH000045_proband	Gulsuner2013	23911319	105	84	exome	Schizophrenia (SCZ)	psychiatric disorder	validated
143425	11p15.4	11	7439282	7439282	C	T	C>T	SYT9	exonic	synonymous SNV	NIMH000015_proband	Gulsuner2013	23911319	105	84	exome	Schizophrenia (SCZ)	psychiatric disorder	validated
26585	15q13.3	15	33023398	33023398	A	G	A>G	GREM1	exonic	synonymous SNV	NIMH000026_proband	Gulsuner2013	23911319	105	84	exome	Schizophrenia (SCZ)	psychiatric disorder	validated
197320	16q24.3	16	89293140	89293140	G	T	G>T	ZNF778	exonic	synonymous SNV	NIMH133295_proband	Gulsuner2013	23911319	105	84	exome	Schizophrenia (SCZ)	psychiatric disorder	validated
162514	17p13.2	17	3421906	3421906	G	A	G>A	TRPV3	exonic	synonymous SNV	NIMH071168_proband	Gulsuner2013	23911319	105	84	exome	Schizophrenia (SCZ)	psychiatric disorder	validated
1786	19p13.2	19	10260540	10260540	C	T	C>T	DNMT1	exonic	synonymous SNV	NIMH030033_proband	Gulsuner2013	23911319	105	84	exome	Schizophrenia (SCZ)	psychiatric disorder	validated
10212	19p13.12	19	14521130	14521130	C	T	C>T	DDX39A	exonic	synonymous SNV	NIMH000115_proband	Gulsuner2013	23911319	105	84	exome	Schizophrenia (SCZ)	psychiatric disorder	validated
4207;100271849	19p13.11	19	19260215	19260215	G	A	G>A	BORCS8-MEF2B;MEF2B	exonic	synonymous SNV	NIMH000045_proband	Gulsuner2013	23911319	105	84	exome	Schizophrenia (SCZ)	psychiatric disorder	validated
10848	19q13.32	19	45885917	45885917	C	T	C>T	PPP1R13L	exonic	synonymous SNV	NIMH030085_proband	Gulsuner2013	23911319	105	84	exome	Schizophrenia (SCZ)	psychiatric disorder	validated
130074	2q21.1	2	131812915	131812915	G	C	G>C	FAM168B	exonic	synonymous SNV	NIMH054116_proband	Gulsuner2013	23911319	105	84	exome	Schizophrenia (SCZ)	psychiatric disorder	validated
57624	2q36.3	2	226273785	226273785	A	G	A>G	NYAP2	exonic	synonymous SNV	NIMH030004_proband	Gulsuner2013	23911319	105	84	exome	Schizophrenia (SCZ)	psychiatric disorder	validated
6787	3p21.1	3	52802459	52802459	G	A	G>A	NEK4	exonic	synonymous SNV	NIMH004010_proband	Gulsuner2013	23911319	105	84	exome	Schizophrenia (SCZ)	psychiatric disorder	validated
55164	3p13	3	72842102	72842102	G	A	G>A	SHQ1	exonic	synonymous SNV	NIMH000013_proband	Gulsuner2013	23911319	105	84	exome	Schizophrenia (SCZ)	psychiatric disorder	validated
90288	3q21.3	3	129134218	129134218	C	T	C>T	EFCAB12	exonic	synonymous SNV	NIMH069159_proband	Gulsuner2013	23911319	105	84	exome	Schizophrenia (SCZ)	psychiatric disorder	validated
7096	4p14	4	38800393	38800393	T	C	T>C	TLR1	exonic	synonymous SNV	NIMH000040_proband	Gulsuner2013	23911319	105	84	exome	Schizophrenia (SCZ)	psychiatric disorder	validated
23244	4p14	4	39918698	39918698	G	A	G>A	PDS5A	exonic	synonymous SNV	NIMH033094_proband	Gulsuner2013	23911319	105	84	exome	Schizophrenia (SCZ)	psychiatric disorder	validated
6550	5p15.33	5	480017	480017	A	C	A>C	SLC9A3	exonic	synonymous SNV	NIMH050133_proband	Gulsuner2013	23911319	105	84	exome	Schizophrenia (SCZ)	psychiatric disorder	validated
8611	5q11.2	5	54771244	54771244	A	G	A>G	PLPP1	exonic	synonymous SNV	NIMH045117_proband	Gulsuner2013	23911319	105	84	exome	Schizophrenia (SCZ)	psychiatric disorder	validated
2201	5q23.3	5	127645000	127645000	G	A	G>A	FBN2	exonic	synonymous SNV	NIMH122102_proband	Gulsuner2013	23911319	105	84	exome	Schizophrenia (SCZ)	psychiatric disorder	validated
56136	5q31.3	5	140262375	140262375	C	G	C>G	PCDHA13	exonic	synonymous SNV	NIMH010950_proband	Gulsuner2013	23911319	105	84	exome	Schizophrenia (SCZ)	psychiatric disorder	validated
5917	5q34	5	167921598	167921598	A	G	A>G	RARS	exonic	synonymous SNV	NIMH000068_proband	Gulsuner2013	23911319	105	84	exome	Schizophrenia (SCZ)	psychiatric disorder	validated
10799	6p25.1	6	4995441	4995441	A	G	A>G	RPP40	exonic	synonymous SNV	NIMH000012_proband	Gulsuner2013	23911319	105	84	exome	Schizophrenia (SCZ)	psychiatric disorder	validated
2651	6p24.3	6	10586366	10586366	C	G	C>G	GCNT2	exonic	synonymous SNV	NIMH009028_proband	Gulsuner2013	23911319	105	84	exome	Schizophrenia (SCZ)	psychiatric disorder	validated
2729	6p12.1	6	53387293	53387293	T	C	T>C	GCLC	exonic	synonymous SNV	NIMH122102_proband	Gulsuner2013	23911319	105	84	exome	Schizophrenia (SCZ)	psychiatric disorder	validated
9723	7q21.11	7	83036424	83036424	G	T	G>T	SEMA3E	exonic	synonymous SNV	NIMH000187_proband	Gulsuner2013	23911319	105	84	exome	Schizophrenia (SCZ)	psychiatric disorder	validated
11212	8p11.23	8	37635613	37635613	G	A	G>A	PLPBP	exonic	synonymous SNV	NIMH000037_proband	Gulsuner2013	23911319	105	84	exome	Schizophrenia (SCZ)	psychiatric disorder	validated
55823	11q23.3	11	118949342	118949342	A	G	A>G	VPS11	exonic	unknown	NIMH011160_proband	Gulsuner2013	23911319	105	84	exome	Schizophrenia (SCZ)	psychiatric disorder	validated
122876	14q23.2	14	63784519	63784519	A	G	A>G	GPHB5	exonic	unknown	NIMH000026_proband	Gulsuner2013	23911319	105	84	exome	Schizophrenia (SCZ)	psychiatric disorder	validated
4627	22q12.3	22	36696896	36696896	C	A	C>A	MYH9	splicing	Splice-site mutation	NIMH063154_proband	Gulsuner2013	23911319	105	84	exome	Schizophrenia (SCZ)	psychiatric disorder	validated
339451	1p36.33	1	899319	899320	CT	-	CT>-	KLHL17	exonic	frameshift substitution	523029	Fromer2014	24463507	623	0	exome	Schizophrenia (SCZ)	psychiatric disorder	validated
199953	1p36.22	1	9661298	9661299	CT	-	CT>-	TMEM201	exonic	frameshift substitution	1603-1	Fromer2014	24463507	623	0	exome	Schizophrenia (SCZ)	psychiatric disorder	validated
1969	1p36.13	1	16458219	16458219	G	-	G>-	EPHA2	exonic	frameshift substitution	1175-1	Fromer2014	24463507	623	0	exome	Schizophrenia (SCZ)	psychiatric disorder	validated
6884	1p13.3	1	109617627	109617630	TCTT	-	TCTT>-	TAF13	exonic	frameshift substitution	773221	Fromer2014	24463507	623	0	exome	Schizophrenia (SCZ)	psychiatric disorder	validated
4343	1p13.2	1	113242568	113242568	-	C	->C	MOV10	exonic	frameshift substitution	136603	Fromer2014	24463507	623	0	exome	Schizophrenia (SCZ)	psychiatric disorder	validated
23126	1q21.3	1	151377575	151377575	A	-	A>-	POGZ	exonic	frameshift substitution	439388	Fromer2014	24463507	623	0	exome	Schizophrenia (SCZ)	psychiatric disorder	validated
2532	1q23.2	1	159175612	159175612	T	-	T>-	ACKR1	exonic	frameshift substitution	88846	Fromer2014	24463507	623	0	exome	Schizophrenia (SCZ)	psychiatric disorder	validated
5287	1q32.1	1	204403562	204403568	CTTACCG	-	CTTACCG>-	PIK3C2B	exonic	frameshift substitution	459112	Fromer2014	24463507	623	0	exome	Schizophrenia (SCZ)	psychiatric disorder	validated
83593	1q32.1	1	206757975	206757975	A	-	A>-	RASSF5	exonic	frameshift substitution	51867	Fromer2014	24463507	623	0	exome	Schizophrenia (SCZ)	psychiatric disorder	validated
10771	10p15.3	10	294363	294366	CAGA	-	CAGA>-	ZMYND11	exonic	frameshift substitution	446693	Fromer2014	24463507	623	0	exome	Schizophrenia (SCZ)	psychiatric disorder	validated
3312	11q24.1	11	122929399	122929399	-	TGCC	->TGCC	HSPA8	exonic	frameshift substitution	428432	Fromer2014	24463507	623	0	exome	Schizophrenia (SCZ)	psychiatric disorder	validated
586	12p12.1	12	24989508	24989508	T	-	T>-	BCAT1	exonic	frameshift substitution	1174-1	Fromer2014	24463507	623	0	exome	Schizophrenia (SCZ)	psychiatric disorder	validated
6601	12q13.2	12	56566769	56566770	TT	-	TT>-	SMARCC2	exonic	frameshift substitution	1169508	Fromer2014	24463507	623	0	exome	Schizophrenia (SCZ)	psychiatric disorder	validated
122773	14q21.3	14	50159921	50159922	CT	-	CT>-	KLHDC1	exonic	frameshift substitution	534352	Fromer2014	24463507	623	0	exome	Schizophrenia (SCZ)	psychiatric disorder	validated
3320	14q32.31	14	102550757	102550757	-	CT	->CT	HSP90AA1	exonic	frameshift substitution	137333	Fromer2014	24463507	623	0	exome	Schizophrenia (SCZ)	psychiatric disorder	validated
405753	15q21.1	15	45406828	45406828	C	-	C>-	DUOXA2	exonic	frameshift substitution	86199	Fromer2014	24463507	623	0	exome	Schizophrenia (SCZ)	psychiatric disorder	validated
54832	15q22.2	15	62266510	62266511	AT	-	AT>-	VPS13C	exonic	frameshift substitution	1317-1	Fromer2014	24463507	623	0	exome	Schizophrenia (SCZ)	psychiatric disorder	validated
10002	15q23	15	72104390	72104396	CCCCCGG	-	CCCCCGG>-	NR2E3	exonic	frameshift substitution	871106	Fromer2014	24463507	623	0	exome	Schizophrenia (SCZ)	psychiatric disorder	validated
1770	17p12	17	11806168	11806168	-	C	->C	DNAH9	exonic	frameshift substitution	139160	Fromer2014	24463507	623	0	exome	Schizophrenia (SCZ)	psychiatric disorder	validated
55628	18q22.3	18	72775784	72775784	-	G	->G	ZNF407	exonic	frameshift substitution	1159282	Fromer2014	24463507	623	0	exome	Schizophrenia (SCZ)	psychiatric disorder	validated
84705	19p13.11	19	17450270	17450270	-	GG	->GG	GTPBP3	exonic	frameshift substitution	871836	Fromer2014	24463507	623	0	exome	Schizophrenia (SCZ)	psychiatric disorder	validated
50944	19q13.33	19	51171670	51171670	-	G	->G	SHANK1	exonic	frameshift substitution	182623	Fromer2014	24463507	623	0	exome	Schizophrenia (SCZ)	psychiatric disorder	validated
9874	2q31.1	2	171902752	171902752	T	-	T>-	TLK1	exonic	frameshift substitution	864531	Fromer2014	24463507	623	0	exome	Schizophrenia (SCZ)	psychiatric disorder	validated
4282	22q11.23	22	24236689	24236689	-	T	->T	MIF	exonic	frameshift substitution	87020	Fromer2014	24463507	623	0	exome	Schizophrenia (SCZ)	psychiatric disorder	validated
51517	3p21.31	3	48719562	48719582	GTGGGATCTGGGAAGATGGAA	-	GTGGGATCTGGGAAGATGGAA>-	NCKIPSD	exonic	frameshift substitution	458746	Fromer2014	24463507	623	0	exome	Schizophrenia (SCZ)	psychiatric disorder	validated
91746	4q13.2	4	69202841	69202841	-	AT	->AT	YTHDC1	exonic	frameshift substitution	52597	Fromer2014	24463507	623	0	exome	Schizophrenia (SCZ)	psychiatric disorder	validated
9140	5q22.3	5	115173429	115173432	GAGT	-	GAGT>-	ATG12	exonic	frameshift substitution	804631	Fromer2014	24463507	623	0	exome	Schizophrenia (SCZ)	psychiatric disorder	validated
7916	6p21.33	6	31605071	31605071	C	-	C>-	PRRC2A	exonic	frameshift substitution	1082-1	Fromer2014	24463507	623	0	exome	Schizophrenia (SCZ)	psychiatric disorder	validated
1180	7q34	7	143013327	143013327	C	-	C>-	CLCN1	exonic	frameshift substitution	114688	Fromer2014	24463507	623	0	exome	Schizophrenia (SCZ)	psychiatric disorder	validated
25962	8q22.1	8	95523668	95523668	G	-	G>-	VIRMA	exonic	frameshift substitution	405421	Fromer2014	24463507	623	0	exome	Schizophrenia (SCZ)	psychiatric disorder	validated
4674	Xq13.2	X	72434104	72434104	T	-	T>-	NAP1L2	exonic	frameshift substitution	524490	Fromer2014	24463507	623	0	exome	Schizophrenia (SCZ)	psychiatric disorder	validated
2035	1p35.3	1	29344918	29344918	-	TGA	->TGA	EPB41	exonic	nonframeshift substitution	528873	Fromer2014	24463507	623	0	exome	Schizophrenia (SCZ)	psychiatric disorder	validated
399909	11q13.1	11	65391970	65391978	CCTCCTGGG	-	CCTCCTGGG>-	PCNX3	exonic	nonframeshift substitution	540561	Fromer2014	24463507	623	0	exome	Schizophrenia (SCZ)	psychiatric disorder	validated
9498	12q13.13	12	51844742	51844742	-	CGGAGA	->CGGAGA	SLC4A8	exonic	nonframeshift substitution	142812	Fromer2014	24463507	623	0	exome	Schizophrenia (SCZ)	psychiatric disorder	validated
9445	13q14.2	13	48830432	48830432	-	GAA	->GAA	ITM2B	exonic	nonframeshift substitution	496002	Fromer2014	24463507	623	0	exome	Schizophrenia (SCZ)	psychiatric disorder	validated
400566	17p13.3	17	263586	263645	GACCCCGAGGCCCTCAAGGGCTTCCACCCCGACCCCAAGGCCCTCAAGGGCTTCCACCCC	-	GACCCCGAGGCCCTCAAGGGCTTCCACCCCGACCCCAAGGCCCTCAAGGGCTTCCACCCC>-	C17orf97	exonic	nonframeshift substitution	520838	Fromer2014	24463507	623	0	exome	Schizophrenia (SCZ)	psychiatric disorder	validated
10458	17q25.3	17	79089627	79089629	CCT	-	CCT>-	BAIAP2	exonic	nonframeshift substitution	94235	Fromer2014	24463507	623	0	exome	Schizophrenia (SCZ)	psychiatric disorder	validated
400954	2p16.2	2	54952278	54952280	ACC	-	ACC>-	EML6	exonic	nonframeshift substitution	866723	Fromer2014	24463507	623	0	exome	Schizophrenia (SCZ)	psychiatric disorder	validated
11097	7p15.3	7	23221811	23221811	-	GGCAGCAACCGC	->GGCAGCAACCGC	NUPL2	exonic	nonframeshift substitution	60358	Fromer2014	24463507	623	0	exome	Schizophrenia (SCZ)	psychiatric disorder	validated
92714	9q34.3	9	140509155	140509155	-	AGGAGG	->AGGAGG	ARRDC1	exonic	nonframeshift substitution	117610	Fromer2014	24463507	623	0	exome	Schizophrenia (SCZ)	psychiatric disorder	validated
1855	1p36.33	1	1274965	1274965	G	A	G>A	DVL1	exonic	nonsynonymous SNV	776508	Fromer2014	24463507	623	0	exome	Schizophrenia (SCZ)	psychiatric disorder	validated
83715	1p36.31	1	6512058	6512058	C	T	C>T	ESPN	exonic	nonsynonymous SNV	871106	Fromer2014	24463507	623	0	exome	Schizophrenia (SCZ)	psychiatric disorder	validated
23065	1p36.13	1	19545852	19545852	G	A	G>A	EMC1	exonic	nonsynonymous SNV	76338	Fromer2014	24463507	623	0	exome	Schizophrenia (SCZ)	psychiatric disorder	validated
7798	1p36.12	1	23418632	23418632	T	C	T>C	LUZP1	exonic	nonsynonymous SNV	416744	Fromer2014	24463507	623	0	exome	Schizophrenia (SCZ)	psychiatric disorder	validated
57185	1p36.11	1	24776090	24776090	G	A	G>A	NIPAL3	exonic	nonsynonymous SNV	862705	Fromer2014	24463507	623	0	exome	Schizophrenia (SCZ)	psychiatric disorder	validated
2134	1p36.11	1	26360265	26360265	G	A	G>A	EXTL1	exonic	nonsynonymous SNV	137699	Fromer2014	24463507	623	0	exome	Schizophrenia (SCZ)	psychiatric disorder	validated
8431	1p36.11	1	27240176	27240176	G	A	G>A	NR0B2	exonic	nonsynonymous SNV	771029	Fromer2014	24463507	623	0	exome	Schizophrenia (SCZ)	psychiatric disorder	validated
5724	1p35.3	1	28476760	28476760	G	C	G>C	PTAFR	exonic	nonsynonymous SNV	780891	Fromer2014	24463507	623	0	exome	Schizophrenia (SCZ)	psychiatric disorder	validated
8565	1p35.1	1	33276261	33276261	A	G	A>G	YARS	exonic	nonsynonymous SNV	402499	Fromer2014	24463507	623	0	exome	Schizophrenia (SCZ)	psychiatric disorder	validated
1912	1p35.1	1	33794548	33794548	A	G	A>G	PHC2	exonic	nonsynonymous SNV	1603-1	Fromer2014	24463507	623	0	exome	Schizophrenia (SCZ)	psychiatric disorder	validated
1912	1p35.1	1	33820513	33820513	C	T	C>T	PHC2	exonic	nonsynonymous SNV	782717	Fromer2014	24463507	623	0	exome	Schizophrenia (SCZ)	psychiatric disorder	validated
114784	1p35.1	1	34071483	34071483	T	C	T>C	CSMD2	exonic	nonsynonymous SNV	512437	Fromer2014	24463507	623	0	exome	Schizophrenia (SCZ)	psychiatric disorder	validated
63967	1p34.3	1	36228012	36228012	G	A	G>A	CLSPN	exonic	nonsynonymous SNV	513898	Fromer2014	24463507	623	0	exome	Schizophrenia (SCZ)	psychiatric disorder	validated
9967	1p34.3	1	36752639	36752639	G	A	G>A	THRAP3	exonic	nonsynonymous SNV	441580	Fromer2014	24463507	623	0	exome	Schizophrenia (SCZ)	psychiatric disorder	validated
728621	1p34.2	1	43119546	43119546	C	G	C>G	CCDC30	exonic	nonsynonymous SNV	539831	Fromer2014	24463507	623	0	exome	Schizophrenia (SCZ)	psychiatric disorder	validated
5792	1p34.2	1	44085065	44085065	T	C	T>C	PTPRF	exonic	nonsynonymous SNV	1174-1	Fromer2014	24463507	623	0	exome	Schizophrenia (SCZ)	psychiatric disorder	validated
110117499;8503	1p34.1	1	46512257	46512257	C	T	C>T	LOC110117498-PIK3R3;PIK3R3	exonic	nonsynonymous SNV	BG1802-1	Fromer2014	24463507	623	0	exome	Schizophrenia (SCZ)	psychiatric disorder	validated
7268	1p32.3	1	55194020	55194020	G	A	G>A	TTC4	exonic	nonsynonymous SNV	104097	Fromer2014	24463507	623	0	exome	Schizophrenia (SCZ)	psychiatric disorder	validated
9829	1p31.3	1	65858354	65858354	C	T	C>T	DNAJC6	exonic	nonsynonymous SNV	88846	Fromer2014	24463507	623	0	exome	Schizophrenia (SCZ)	psychiatric disorder	validated
23266	1p31.1	1	82409370	82409370	C	G	C>G	ADGRL2	exonic	nonsynonymous SNV	BG1808-1	Fromer2014	24463507	623	0	exome	Schizophrenia (SCZ)	psychiatric disorder	validated
23566	1p22.3	1	85279692	85279692	A	G	A>G	LPAR3	exonic	nonsynonymous SNV	792944	Fromer2014	24463507	623	0	exome	Schizophrenia (SCZ)	psychiatric disorder	validated
284695	1p22.2	1	90463687	90463687	G	C	G>C	ZNF326	exonic	nonsynonymous SNV	88846	Fromer2014	24463507	623	0	exome	Schizophrenia (SCZ)	psychiatric disorder	validated
6125	1p22.1	1	93307363	93307363	C	T	C>T	RPL5	exonic	nonsynonymous SNV	1174-1	Fromer2014	24463507	623	0	exome	Schizophrenia (SCZ)	psychiatric disorder	validated
343263	1p13.3	1	109840239	109840239	C	T	C>T	MYBPHL	exonic	nonsynonymous SNV	1531-1	Fromer2014	24463507	623	0	exome	Schizophrenia (SCZ)	psychiatric disorder	validated
388662	1p13.3	1	110719326	110719326	G	A	G>A	SLC6A17	exonic	nonsynonymous SNV	94235	Fromer2014	24463507	623	0	exome	Schizophrenia (SCZ)	psychiatric disorder	validated
9659	1q21.1	1	144931128	144931128	A	C	A>C	PDE4DIP	exonic	nonsynonymous SNV	499289	Fromer2014	24463507	623	0	exome	Schizophrenia (SCZ)	psychiatric disorder	validated
149095	1q22	1	155020573	155020573	T	C	T>C	DCST1	exonic	nonsynonymous SNV	495637	Fromer2014	24463507	623	0	exome	Schizophrenia (SCZ)	psychiatric disorder	validated
55870	1q22	1	155452170	155452170	C	T	C>T	ASH1L	exonic	nonsynonymous SNV	1169143	Fromer2014	24463507	623	0	exome	Schizophrenia (SCZ)	psychiatric disorder	validated
3645	1q23.1	1	156824075	156824075	G	A	G>A	INSRR	exonic	nonsynonymous SNV	493445	Fromer2014	24463507	623	0	exome	Schizophrenia (SCZ)	psychiatric disorder	validated
9826	1q23.1	1	156918274	156918274	G	A	G>A	ARHGEF11	exonic	nonsynonymous SNV	865262	Fromer2014	24463507	623	0	exome	Schizophrenia (SCZ)	psychiatric disorder	validated
2215	1q23.3	1	161594360	161594360	A	G	A>G	FCGR3B	exonic	nonsynonymous SNV	810110	Fromer2014	24463507	623	0	exome	Schizophrenia (SCZ)	psychiatric disorder	validated
5087	1q23.3	1	164532546	164532546	C	T	C>T	PBX1	exonic	nonsynonymous SNV	540927	Fromer2014	24463507	623	0	exome	Schizophrenia (SCZ)	psychiatric disorder	validated
23215	1q24.3	1	171511275	171511275	G	C	G>C	PRRC2C	exonic	nonsynonymous SNV	1182-1	Fromer2014	24463507	623	0	exome	Schizophrenia (SCZ)	psychiatric disorder	validated
27252	1q25.1	1	173720981	173720981	C	T	C>T	KLHL20	exonic	nonsynonymous SNV	1542-1	Fromer2014	24463507	623	0	exome	Schizophrenia (SCZ)	psychiatric disorder	validated
6646	1q25.2	1	179304780	179304780	A	G	A>G	SOAT1	exonic	nonsynonymous SNV	1510-1	Fromer2014	24463507	623	0	exome	Schizophrenia (SCZ)	psychiatric disorder	validated
7175	1q31.1	1	186303481	186303481	T	C	T>C	TPR	exonic	nonsynonymous SNV	539100	Fromer2014	24463507	623	0	exome	Schizophrenia (SCZ)	psychiatric disorder	validated
9928	1q32.1	1	200587118	200587118	T	C	T>C	KIF14	exonic	nonsynonymous SNV	840425	Fromer2014	24463507	623	0	exome	Schizophrenia (SCZ)	psychiatric disorder	validated
779	1q32.1	1	201031189	201031189	T	C	T>C	CACNA1S	exonic	nonsynonymous SNV	489427	Fromer2014	24463507	623	0	exome	Schizophrenia (SCZ)	psychiatric disorder	validated
22874	1q32.1	1	204236636	204236636	C	T	C>T	PLEKHA6	exonic	nonsynonymous SNV	783082	Fromer2014	24463507	623	0	exome	Schizophrenia (SCZ)	psychiatric disorder	validated
5287	1q32.1	1	204438839	204438839	T	C	T>C	PIK3C2B	exonic	nonsynonymous SNV	463129	Fromer2014	24463507	623	0	exome	Schizophrenia (SCZ)	psychiatric disorder	validated
23114	1q32.1	1	204942490	204942490	T	C	T>C	NFASC	exonic	nonsynonymous SNV	88846	Fromer2014	24463507	623	0	exome	Schizophrenia (SCZ)	psychiatric disorder	validated
1379	1q32.2	1	207891009	207891009	C	G	C>G	CR1L	exonic	nonsynonymous SNV	1607-1	Fromer2014	24463507	623	0	exome	Schizophrenia (SCZ)	psychiatric disorder	validated
7100	1q41	1	223283825	223283825	G	A	G>A	TLR5	exonic	nonsynonymous SNV	797327	Fromer2014	24463507	623	0	exome	Schizophrenia (SCZ)	psychiatric disorder	validated
4931	1q42.11	1	224482030	224482030	G	A	G>A	NVL	exonic	nonsynonymous SNV	511707	Fromer2014	24463507	623	0	exome	Schizophrenia (SCZ)	psychiatric disorder	validated
339501	1q42.13	1	228033742	228033742	C	T	C>T	PRSS38	exonic	nonsynonymous SNV	526317	Fromer2014	24463507	623	0	exome	Schizophrenia (SCZ)	psychiatric disorder	validated
84033	1q42.13	1	228465539	228465539	G	A	G>A	OBSCN	exonic	nonsynonymous SNV	1422-1	Fromer2014	24463507	623	0	exome	Schizophrenia (SCZ)	psychiatric disorder	validated
10753	1q42.2	1	230903336	230903336	A	G	A>G	CAPN9	exonic	nonsynonymous SNV	476644	Fromer2014	24463507	623	0	exome	Schizophrenia (SCZ)	psychiatric disorder	validated
7257	1q42.2	1	231678346	231678346	C	G	C>G	TSNAX	exonic	nonsynonymous SNV	1355-1	Fromer2014	24463507	623	0	exome	Schizophrenia (SCZ)	psychiatric disorder	validated
57829	1q43	1	238048581	238048581	G	T	G>T	ZP4	exonic	nonsynonymous SNV	1318-1	Fromer2014	24463507	623	0	exome	Schizophrenia (SCZ)	psychiatric disorder	validated
128025	1q43	1	241850816	241850816	C	T	C>T	WDR64	exonic	nonsynonymous SNV	1513-1	Fromer2014	24463507	623	0	exome	Schizophrenia (SCZ)	psychiatric disorder	validated
80314	10p11.22	10	32576192	32576192	G	T	G>T	EPC1	exonic	nonsynonymous SNV	495271	Fromer2014	24463507	623	0	exome	Schizophrenia (SCZ)	psychiatric disorder	validated
5599	10q11.22	10	49628258	49628258	G	A	G>A	MAPK8	exonic	nonsynonymous SNV	440849	Fromer2014	24463507	623	0	exome	Schizophrenia (SCZ)	psychiatric disorder	validated
5660	10q22.1	10	73610978	73610978	T	C	T>C	PSAP	exonic	nonsynonymous SNV	1155-1	Fromer2014	24463507	623	0	exome	Schizophrenia (SCZ)	psychiatric disorder	validated
643414	10q23.31	10	90497477	90497477	G	A	G>A	LIPK	exonic	nonsynonymous SNV	1158-1	Fromer2014	24463507	623	0	exome	Schizophrenia (SCZ)	psychiatric disorder	validated
118932	10q23.31	10	90583123	90583123	C	T	C>T	ANKRD22	exonic	nonsynonymous SNV	81451	Fromer2014	24463507	623	0	exome	Schizophrenia (SCZ)	psychiatric disorder	validated
59	10q23.31	10	90695012	90695012	C	T	C>T	ACTA2	exonic	nonsynonymous SNV	41275	Fromer2014	24463507	623	0	exome	Schizophrenia (SCZ)	psychiatric disorder	validated
26509	10q23.33	10	95107512	95107512	G	A	G>A	MYOF	exonic	nonsynonymous SNV	784909	Fromer2014	24463507	623	0	exome	Schizophrenia (SCZ)	psychiatric disorder	validated
56889	10q24.1	10	98287002	98287002	G	A	G>A	TM9SF3	exonic	nonsynonymous SNV	810840	Fromer2014	24463507	623	0	exome	Schizophrenia (SCZ)	psychiatric disorder	validated
27343	10q24.32	10	103347017	103347017	C	T	C>T	POLL	exonic	nonsynonymous SNV	531430	Fromer2014	24463507	623	0	exome	Schizophrenia (SCZ)	psychiatric disorder	validated
22984	10q24.33	10	105184868	105184868	G	A	G>A	PDCD11	exonic	nonsynonymous SNV	61363	Fromer2014	24463507	623	0	exome	Schizophrenia (SCZ)	psychiatric disorder	validated
51703	10q25.2	10	114154676	114154676	G	A	G>A	ACSL5	exonic	nonsynonymous SNV	862340	Fromer2014	24463507	623	0	exome	Schizophrenia (SCZ)	psychiatric disorder	validated
57700	10q25.3	10	116595383	116595383	G	A	G>A	FAM160B1	exonic	nonsynonymous SNV	481757	Fromer2014	24463507	623	0	exome	Schizophrenia (SCZ)	psychiatric disorder	validated
4588	11p15.5	11	1024924	1024924	G	C	G>C	MUC6	exonic	nonsynonymous SNV	1138-1	Fromer2014	24463507	623	0	exome	Schizophrenia (SCZ)	psychiatric disorder	validated
4588	11p15.5	11	1025827	1025827	C	T	C>T	MUC6	exonic	nonsynonymous SNV	132585	Fromer2014	24463507	623	0	exome	Schizophrenia (SCZ)	psychiatric disorder	validated
727897	11p15.5	11	1263913	1263913	C	T	C>T	MUC5B	exonic	nonsynonymous SNV	534352	Fromer2014	24463507	623	0	exome	Schizophrenia (SCZ)	psychiatric disorder	validated
5140	11p15.2	11	14854346	14854346	C	T	C>T	PDE3B	exonic	nonsynonymous SNV	1184-1	Fromer2014	24463507	623	0	exome	Schizophrenia (SCZ)	psychiatric disorder	validated
283284	11p15.1	11	18736991	18736991	C	T	C>T	IGSF22	exonic	nonsynonymous SNV	1321-1	Fromer2014	24463507	623	0	exome	Schizophrenia (SCZ)	psychiatric disorder	validated
81930	11p14.1	11	28112982	28112982	C	T	C>T	KIF18A	exonic	nonsynonymous SNV	841520	Fromer2014	24463507	623	0	exome	Schizophrenia (SCZ)	psychiatric disorder	validated
81930	11p14.1	11	28119436	28119436	G	A	G>A	KIF18A	exonic	nonsynonymous SNV	806092	Fromer2014	24463507	623	0	exome	Schizophrenia (SCZ)	psychiatric disorder	validated
390110	11p11.2	11	44069684	44069684	C	T	C>T	ACCSL	exonic	nonsynonymous SNV	460938	Fromer2014	24463507	623	0	exome	Schizophrenia (SCZ)	psychiatric disorder	validated
4038	11p11.2	11	46903348	46903348	C	T	C>T	LRP4	exonic	nonsynonymous SNV	873297	Fromer2014	24463507	623	0	exome	Schizophrenia (SCZ)	psychiatric disorder	validated
5795	11p11.2	11	48146543	48146543	C	T	C>T	PTPRJ	exonic	nonsynonymous SNV	531430	Fromer2014	24463507	623	0	exome	Schizophrenia (SCZ)	psychiatric disorder	validated
219537	11q12.1	11	57313454	57313454	C	T	C>T	SMTNL1	exonic	nonsynonymous SNV	76703	Fromer2014	24463507	623	0	exome	Schizophrenia (SCZ)	psychiatric disorder	validated
9415	11q12.2	11	61615666	61615666	C	A	C>A	FADS2	exonic	nonsynonymous SNV	46753	Fromer2014	24463507	623	0	exome	Schizophrenia (SCZ)	psychiatric disorder	validated
84447	11q13.1	11	64898233	64898233	C	T	C>T	SYVN1	exonic	nonsynonymous SNV	478105	Fromer2014	24463507	623	0	exome	Schizophrenia (SCZ)	psychiatric disorder	validated
387778	11q13.1	11	64939751	64939751	G	A	G>A	SPDYC	exonic	nonsynonymous SNV	82182	Fromer2014	24463507	623	0	exome	Schizophrenia (SCZ)	psychiatric disorder	validated
4926	11q13.4	11	71725854	71725854	C	T	C>T	NUMA1	exonic	nonsynonymous SNV	784178	Fromer2014	24463507	623	0	exome	Schizophrenia (SCZ)	psychiatric disorder	validated
116985	11q13.4	11	72423331	72423331	G	C	G>C	ARAP1	exonic	nonsynonymous SNV	149751	Fromer2014	24463507	623	0	exome	Schizophrenia (SCZ)	psychiatric disorder	validated
81544	11q13.4	11	75152811	75152811	C	T	C>T	GDPD5	exonic	nonsynonymous SNV	113227	Fromer2014	24463507	623	0	exome	Schizophrenia (SCZ)	psychiatric disorder	validated
726	11q13.5	11	76831955	76831955	G	A	G>A	CAPN5	exonic	nonsynonymous SNV	860879	Fromer2014	24463507	623	0	exome	Schizophrenia (SCZ)	psychiatric disorder	validated
1207	11q14.1	11	77336107	77336107	T	C	T>C	CLNS1A	exonic	nonsynonymous SNV	1183-1	Fromer2014	24463507	623	0	exome	Schizophrenia (SCZ)	psychiatric disorder	validated
84441	11q21	11	95825783	95825783	G	A	G>A	MAML2	exonic	nonsynonymous SNV	428066	Fromer2014	24463507	623	0	exome	Schizophrenia (SCZ)	psychiatric disorder	validated
22897	11q23.3	11	117209324	117209324	A	G	A>G	CEP164	exonic	nonsynonymous SNV	772855	Fromer2014	24463507	623	0	exome	Schizophrenia (SCZ)	psychiatric disorder	validated
23187	11q23.3	11	118499232	118499232	G	A	G>A	PHLDB1	exonic	nonsynonymous SNV	459112	Fromer2014	24463507	623	0	exome	Schizophrenia (SCZ)	psychiatric disorder	validated
3312	11q24.1	11	122929444	122929444	T	C	T>C	HSPA8	exonic	nonsynonymous SNV	841886	Fromer2014	24463507	623	0	exome	Schizophrenia (SCZ)	psychiatric disorder	validated
3312	11q24.1	11	122929804	122929804	G	C	G>C	HSPA8	exonic	nonsynonymous SNV	841886	Fromer2014	24463507	623	0	exome	Schizophrenia (SCZ)	psychiatric disorder	validated
55572	11q24.2	11	126141344	126141344	A	G	A>G	FOXRED1	exonic	nonsynonymous SNV	62094	Fromer2014	24463507	623	0	exome	Schizophrenia (SCZ)	psychiatric disorder	validated
440073	12p13.33	12	234828	234828	G	C	G>C	IQSEC3	exonic	nonsynonymous SNV	545310	Fromer2014	24463507	623	0	exome	Schizophrenia (SCZ)	psychiatric disorder	validated
283316	12p13.31	12	7548816	7548816	T	A	T>A	CD163L1	exonic	nonsynonymous SNV	1537-1	Fromer2014	24463507	623	0	exome	Schizophrenia (SCZ)	psychiatric disorder	validated
9332	12p13.31	12	7647737	7647737	T	C	T>C	CD163	exonic	nonsynonymous SNV	458746	Fromer2014	24463507	623	0	exome	Schizophrenia (SCZ)	psychiatric disorder	validated
338821	12p12.2	12	21175889	21175889	T	C	T>C	SLCO1B7	exonic	nonsynonymous SNV	787831	Fromer2014	24463507	623	0	exome	Schizophrenia (SCZ)	psychiatric disorder	validated
23012	12p11.23	12	27467465	27467465	A	C	A>C	STK38L	exonic	nonsynonymous SNV	493445	Fromer2014	24463507	623	0	exome	Schizophrenia (SCZ)	psychiatric disorder	validated
196528	12q12	12	46244485	46244485	A	G	A>G	ARID2	exonic	nonsynonymous SNV	1329-1	Fromer2014	24463507	623	0	exome	Schizophrenia (SCZ)	psychiatric disorder	validated
3888	12q13.13	12	52799985	52799985	C	T	C>T	KRT82	exonic	nonsynonymous SNV	872932	Fromer2014	24463507	623	0	exome	Schizophrenia (SCZ)	psychiatric disorder	validated
84872	12q13.2	12	56515628	56515628	C	T	C>T	ZC3H10	exonic	nonsynonymous SNV	104827	Fromer2014	24463507	623	0	exome	Schizophrenia (SCZ)	psychiatric disorder	validated
56890	12q15	12	68709981	68709981	G	A	G>A	MDM1	exonic	nonsynonymous SNV	1089-1	Fromer2014	24463507	623	0	exome	Schizophrenia (SCZ)	psychiatric disorder	validated
80184	12q21.32	12	88508231	88508231	G	C	G>C	CEP290	exonic	nonsynonymous SNV	137699	Fromer2014	24463507	623	0	exome	Schizophrenia (SCZ)	psychiatric disorder	validated
121457	12q23.1	12	99008054	99008054	C	T	C>T	IKBIP	exonic	nonsynonymous SNV	477374	Fromer2014	24463507	623	0	exome	Schizophrenia (SCZ)	psychiatric disorder	validated
79023	12q23.2	12	102512191	102512191	T	C	T>C	NUP37	exonic	nonsynonymous SNV	798788	Fromer2014	24463507	623	0	exome	Schizophrenia (SCZ)	psychiatric disorder	validated
160428	12q23.3	12	105424168	105424168	T	C	T>C	ALDH1L2	exonic	nonsynonymous SNV	436832	Fromer2014	24463507	623	0	exome	Schizophrenia (SCZ)	psychiatric disorder	validated
255394	12q23.3	12	106708195	106708195	T	C	T>C	TCP11L2	exonic	nonsynonymous SNV	778334	Fromer2014	24463507	623	0	exome	Schizophrenia (SCZ)	psychiatric disorder	validated
255394	12q23.3	12	106708199	106708199	A	C	A>C	TCP11L2	exonic	nonsynonymous SNV	778334	Fromer2014	24463507	623	0	exome	Schizophrenia (SCZ)	psychiatric disorder	validated
51433	12q24.31	12	121756326	121756326	T	C	T>C	ANAPC5	exonic	nonsynonymous SNV	843347	Fromer2014	24463507	623	0	exome	Schizophrenia (SCZ)	psychiatric disorder	validated
55269	13q12.11	13	20356705	20356705	T	C	T>C	PSPC1	exonic	nonsynonymous SNV	1169508	Fromer2014	24463507	623	0	exome	Schizophrenia (SCZ)	psychiatric disorder	validated
90627	13q13.1	13	33684161	33684161	C	T	C>T	STARD13	exonic	nonsynonymous SNV	793675	Fromer2014	24463507	623	0	exome	Schizophrenia (SCZ)	psychiatric disorder	validated
26960	13q13.3	13	35683436	35683436	G	A	G>A	NBEA	exonic	nonsynonymous SNV	121262	Fromer2014	24463507	623	0	exome	Schizophrenia (SCZ)	psychiatric disorder	validated
3356	13q14.2	13	47409765	47409765	A	C	A>C	HTR2A	exonic	nonsynonymous SNV	450711	Fromer2014	24463507	623	0	exome	Schizophrenia (SCZ)	psychiatric disorder	validated
26512	13q14.3	13	51961614	51961614	T	G	T>G	INTS6	exonic	nonsynonymous SNV	120532	Fromer2014	24463507	623	0	exome	Schizophrenia (SCZ)	psychiatric disorder	validated
259232	13q33.1	13	101733972	101733972	G	A	G>A	NALCN	exonic	nonsynonymous SNV	515359	Fromer2014	24463507	623	0	exome	Schizophrenia (SCZ)	psychiatric disorder	validated
55002	13q34	13	114202638	114202638	C	T	C>T	TMCO3	exonic	nonsynonymous SNV	786735	Fromer2014	24463507	623	0	exome	Schizophrenia (SCZ)	psychiatric disorder	validated
26277	14q12	14	24709311	24709311	A	C	A>C	TINF2	exonic	nonsynonymous SNV	103366	Fromer2014	24463507	623	0	exome	Schizophrenia (SCZ)	psychiatric disorder	validated
57523	14q12	14	24884073	24884073	C	T	C>T	NYNRIN	exonic	nonsynonymous SNV	455094	Fromer2014	24463507	623	0	exome	Schizophrenia (SCZ)	psychiatric disorder	validated
122525	14q21.2	14	45369912	45369912	T	G	T>G	C14orf28	exonic	nonsynonymous SNV	1705-1	Fromer2014	24463507	623	0	exome	Schizophrenia (SCZ)	psychiatric disorder	validated
2100	14q23.2	14	64735576	64735576	G	A	G>A	ESR2	exonic	nonsynonymous SNV	860879	Fromer2014	24463507	623	0	exome	Schizophrenia (SCZ)	psychiatric disorder	validated
57475	14q24.1	14	68038547	68038547	T	C	T>C	PLEKHH1	exonic	nonsynonymous SNV	142812	Fromer2014	24463507	623	0	exome	Schizophrenia (SCZ)	psychiatric disorder	validated
87	14q24.1	14	69352217	69352217	T	C	T>C	ACTN1	exonic	nonsynonymous SNV	1114-1	Fromer2014	24463507	623	0	exome	Schizophrenia (SCZ)	psychiatric disorder	validated
23405	14q32.13	14	95590783	95590783	T	C	T>C	DICER1	exonic	nonsynonymous SNV	104827	Fromer2014	24463507	623	0	exome	Schizophrenia (SCZ)	psychiatric disorder	validated
7453	14q32.2	14	100820162	100820162	G	A	G>A	WARS	exonic	nonsynonymous SNV	796597	Fromer2014	24463507	623	0	exome	Schizophrenia (SCZ)	psychiatric disorder	validated
207	14q32.33	14	105239278	105239278	C	T	C>T	AKT1	exonic	nonsynonymous SNV	121993	Fromer2014	24463507	623	0	exome	Schizophrenia (SCZ)	psychiatric disorder	validated
4308	15q13.3	15	31327796	31327796	T	A	T>A	TRPM1	exonic	nonsynonymous SNV	539100	Fromer2014	24463507	623	0	exome	Schizophrenia (SCZ)	psychiatric disorder	validated
6263	15q14	15	33999249	33999249	G	A	G>A	RYR3	exonic	nonsynonymous SNV	1428-1	Fromer2014	24463507	623	0	exome	Schizophrenia (SCZ)	psychiatric disorder	validated
6263	15q14	15	34151822	34151822	T	C	T>C	RYR3	exonic	nonsynonymous SNV	1015-1	Fromer2014	24463507	623	0	exome	Schizophrenia (SCZ)	psychiatric disorder	validated
54567	15q15.1	15	41228914	41228914	G	A	G>A	DLL4	exonic	nonsynonymous SNV	1159282	Fromer2014	24463507	623	0	exome	Schizophrenia (SCZ)	psychiatric disorder	validated
54617	15q15.1	15	41377610	41377610	C	T	C>T	INO80	exonic	nonsynonymous SNV	1139-1	Fromer2014	24463507	623	0	exome	Schizophrenia (SCZ)	psychiatric disorder	validated
51332	15q15.1	15	42148742	42148742	T	C	T>C	SPTBN5	exonic	nonsynonymous SNV	1516-1	Fromer2014	24463507	623	0	exome	Schizophrenia (SCZ)	psychiatric disorder	validated
90527	15q21.1	15	45413408	45413408	T	A	T>A	DUOXA1	exonic	nonsynonymous SNV	86199	Fromer2014	24463507	623	0	exome	Schizophrenia (SCZ)	psychiatric disorder	validated
10681	15q21.2	15	52416801	52416801	T	C	T>C	GNB5	exonic	nonsynonymous SNV	443771	Fromer2014	24463507	623	0	exome	Schizophrenia (SCZ)	psychiatric disorder	validated
10845	15q22.31	15	65459114	65459114	C	T	C>T	CLPX	exonic	nonsynonymous SNV	51867	Fromer2014	24463507	623	0	exome	Schizophrenia (SCZ)	psychiatric disorder	validated
55075	15q23	15	70957083	70957083	G	A	G>A	UACA	exonic	nonsynonymous SNV	486140	Fromer2014	24463507	623	0	exome	Schizophrenia (SCZ)	psychiatric disorder	validated
22856	15q26.3	15	101718038	101718038	T	C	T>C	CHSY1	exonic	nonsynonymous SNV	784909	Fromer2014	24463507	623	0	exome	Schizophrenia (SCZ)	psychiatric disorder	validated
64285	16p13.3	16	113739	113739	C	T	C>T	RHBDF1	exonic	nonsynonymous SNV	417839	Fromer2014	24463507	623	0	exome	Schizophrenia (SCZ)	psychiatric disorder	validated
4350	16p13.3	16	135513	135513	C	T	C>T	MPG	exonic	nonsynonymous SNV	133316	Fromer2014	24463507	623	0	exome	Schizophrenia (SCZ)	psychiatric disorder	validated
6650	16p13.3	16	597229	597229	A	G	A>G	CAPN15	exonic	nonsynonymous SNV	541292	Fromer2014	24463507	623	0	exome	Schizophrenia (SCZ)	psychiatric disorder	validated
1775	16p13.3	16	2287532	2287532	C	T	C>T	DNASE1L2	exonic	nonsynonymous SNV	866723	Fromer2014	24463507	623	0	exome	Schizophrenia (SCZ)	psychiatric disorder	validated
29965	16p13.3	16	4563705	4563705	A	G	A>G	CDIP1	exonic	nonsynonymous SNV	785639	Fromer2014	24463507	623	0	exome	Schizophrenia (SCZ)	psychiatric disorder	validated
2903	16p13.2	16	9857517	9857517	A	G	A>G	GRIN2A	exonic	nonsynonymous SNV	1140289	Fromer2014	24463507	623	0	exome	Schizophrenia (SCZ)	psychiatric disorder	validated
23274	16p13.13	16	11066893	11066893	G	A	G>A	CLEC16A	exonic	nonsynonymous SNV	1143576	Fromer2014	24463507	623	0	exome	Schizophrenia (SCZ)	psychiatric disorder	validated
4629	16p13.11	16	15829341	15829341	C	T	C>T	MYH11	exonic	nonsynonymous SNV	437563	Fromer2014	24463507	623	0	exome	Schizophrenia (SCZ)	psychiatric disorder	validated
29904	16p12.2	16	22269932	22269932	G	A	G>A	EEF2K	exonic	nonsynonymous SNV	865262	Fromer2014	24463507	623	0	exome	Schizophrenia (SCZ)	psychiatric disorder	validated
91949	16p12.2	16	23430055	23430055	C	T	C>T	COG7	exonic	nonsynonymous SNV	41640	Fromer2014	24463507	623	0	exome	Schizophrenia (SCZ)	psychiatric disorder	validated
124446	16p11.2	16	29979496	29979496	C	T	C>T	TMEM219	exonic	nonsynonymous SNV	874393	Fromer2014	24463507	623	0	exome	Schizophrenia (SCZ)	psychiatric disorder	validated
26000	16p11.2	16	30370664	30370664	C	T	C>T	TBC1D10B	exonic	nonsynonymous SNV	BG3759-1	Fromer2014	24463507	623	0	exome	Schizophrenia (SCZ)	psychiatric disorder	validated
54620	16p11.2	16	30958132	30958132	G	A	G>A	FBXL19	exonic	nonsynonymous SNV	842616	Fromer2014	24463507	623	0	exome	Schizophrenia (SCZ)	psychiatric disorder	validated
29108	16p11.2	16	31213117	31213117	A	C	A>C	PYCARD	exonic	nonsynonymous SNV	52232	Fromer2014	24463507	623	0	exome	Schizophrenia (SCZ)	psychiatric disorder	validated
64400	16q12.2	16	53528433	53528433	A	G	A>G	AKTIP	exonic	nonsynonymous SNV	489427	Fromer2014	24463507	623	0	exome	Schizophrenia (SCZ)	psychiatric disorder	validated
84166	16q13	16	57054730	57054730	C	T	C>T	NLRC5	exonic	nonsynonymous SNV	41275	Fromer2014	24463507	623	0	exome	Schizophrenia (SCZ)	psychiatric disorder	validated
84166	16q13	16	57074615	57074615	G	A	G>A	NLRC5	exonic	nonsynonymous SNV	48945	Fromer2014	24463507	623	0	exome	Schizophrenia (SCZ)	psychiatric disorder	validated
1003	16q21	16	66426075	66426075	A	C	A>C	CDH5	exonic	nonsynonymous SNV	444867	Fromer2014	24463507	623	0	exome	Schizophrenia (SCZ)	psychiatric disorder	validated
283848	16q22.1	16	67043035	67043035	G	T	G>T	CES4A	exonic	nonsynonymous SNV	418205	Fromer2014	24463507	623	0	exome	Schizophrenia (SCZ)	psychiatric disorder	validated
64174	16q22.1	16	68026532	68026532	C	T	C>T	DPEP2	exonic	nonsynonymous SNV	1427-1	Fromer2014	24463507	623	0	exome	Schizophrenia (SCZ)	psychiatric disorder	validated
9057	16q22.1	16	68330536	68330536	G	A	G>A	SLC7A6	exonic	nonsynonymous SNV	1111-1	Fromer2014	24463507	623	0	exome	Schizophrenia (SCZ)	psychiatric disorder	validated
83449	16q22.2	16	72162581	72162581	T	C	T>C	PMFBP1	exonic	nonsynonymous SNV	1178-1	Fromer2014	24463507	623	0	exome	Schizophrenia (SCZ)	psychiatric disorder	validated
10143	16q23.1	16	78064707	78064707	G	A	G>A	CLEC3A	exonic	nonsynonymous SNV	441214	Fromer2014	24463507	623	0	exome	Schizophrenia (SCZ)	psychiatric disorder	validated
9013	16q24.1	16	84213434	84213434	A	T	A>T	TAF1C	exonic	nonsynonymous SNV	1042-1	Fromer2014	24463507	623	0	exome	Schizophrenia (SCZ)	psychiatric disorder	validated
1327	16q24.1	16	85840439	85840439	G	A	G>A	COX4I1	exonic	nonsynonymous SNV	1067-1	Fromer2014	24463507	623	0	exome	Schizophrenia (SCZ)	psychiatric disorder	validated
79791	16q24.2	16	87365049	87365049	T	G	T>G	FBXO31	exonic	nonsynonymous SNV	1103-1	Fromer2014	24463507	623	0	exome	Schizophrenia (SCZ)	psychiatric disorder	validated
9905	17p13.3	17	2281220	2281220	C	T	C>T	SGSM2	exonic	nonsynonymous SNV	1055-1	Fromer2014	24463507	623	0	exome	Schizophrenia (SCZ)	psychiatric disorder	validated
246	17p13.2	17	4542904	4542904	A	G	A>G	ALOX15	exonic	nonsynonymous SNV	782717	Fromer2014	24463507	623	0	exome	Schizophrenia (SCZ)	psychiatric disorder	validated
22861	17p13.2	17	5418224	5418224	G	T	G>T	NLRP1	exonic	nonsynonymous SNV	122358	Fromer2014	24463507	623	0	exome	Schizophrenia (SCZ)	psychiatric disorder	validated
162517	17p13.1	17	6683713	6683713	G	A	G>A	FBXO39	exonic	nonsynonymous SNV	771029	Fromer2014	24463507	623	0	exome	Schizophrenia (SCZ)	psychiatric disorder	validated
22899	17p13.1	17	8222069	8222069	C	T	C>T	ARHGEF15	exonic	nonsynonymous SNV	1603-1	Fromer2014	24463507	623	0	exome	Schizophrenia (SCZ)	psychiatric disorder	validated
4843	17q11.2	17	26097997	26097997	C	T	C>T	NOS2	exonic	nonsynonymous SNV	402499	Fromer2014	24463507	623	0	exome	Schizophrenia (SCZ)	psychiatric disorder	validated
7126	17q11.2	17	26667422	26667422	G	A	G>A	TNFAIP1	exonic	nonsynonymous SNV	1165126	Fromer2014	24463507	623	0	exome	Schizophrenia (SCZ)	psychiatric disorder	validated
399687	17q11.2	17	27425968	27425968	C	T	C>T	MYO18A	exonic	nonsynonymous SNV	1152-1	Fromer2014	24463507	623	0	exome	Schizophrenia (SCZ)	psychiatric disorder	validated
28964	17q11.2	17	27902699	27902699	C	T	C>T	GIT1	exonic	nonsynonymous SNV	146829	Fromer2014	24463507	623	0	exome	Schizophrenia (SCZ)	psychiatric disorder	validated
85464	17q11.2	17	27963690	27963690	C	T	C>T	SSH2	exonic	nonsynonymous SNV	90948	Fromer2014	24463507	623	0	exome	Schizophrenia (SCZ)	psychiatric disorder	validated
80725	17q12	17	36707617	36707617	C	A	C>A	SRCIN1	exonic	nonsynonymous SNV	1700-1	Fromer2014	24463507	623	0	exome	Schizophrenia (SCZ)	psychiatric disorder	validated
342667	17q12	17	37381749	37381749	C	T	C>T	STAC2	exonic	nonsynonymous SNV	486871	Fromer2014	24463507	623	0	exome	Schizophrenia (SCZ)	psychiatric disorder	validated
2064	17q12	17	37883770	37883770	G	A	G>A	ERBB2	exonic	nonsynonymous SNV	1427-1	Fromer2014	24463507	623	0	exome	Schizophrenia (SCZ)	psychiatric disorder	validated
147183	17q21.2	17	38907422	38907422	C	T	C>T	KRT25	exonic	nonsynonymous SNV	1082-1	Fromer2014	24463507	623	0	exome	Schizophrenia (SCZ)	psychiatric disorder	validated
54474	17q21.2	17	39036479	39036479	G	A	G>A	KRT20	exonic	nonsynonymous SNV	43831	Fromer2014	24463507	623	0	exome	Schizophrenia (SCZ)	psychiatric disorder	validated
3866	17q21.2	17	39673416	39673416	A	T	A>T	KRT15	exonic	nonsynonymous SNV	455094	Fromer2014	24463507	623	0	exome	Schizophrenia (SCZ)	psychiatric disorder	validated
9343	17q21.31	17	42942362	42942362	C	G	C>G	EFTUD2	exonic	nonsynonymous SNV	870010	Fromer2014	24463507	623	0	exome	Schizophrenia (SCZ)	psychiatric disorder	validated
9043	17q21.33	17	49048133	49048133	C	T	C>T	SPAG9	exonic	nonsynonymous SNV	1164-1	Fromer2014	24463507	623	0	exome	Schizophrenia (SCZ)	psychiatric disorder	validated
56934	17q21.33	17	50149689	50149689	G	T	G>T	CA10	exonic	nonsynonymous SNV	477374	Fromer2014	24463507	623	0	exome	Schizophrenia (SCZ)	psychiatric disorder	validated
9256	17q22	17	56383196	56383196	G	C	G>C	TSPOAP1	exonic	nonsynonymous SNV	519377	Fromer2014	24463507	623	0	exome	Schizophrenia (SCZ)	psychiatric disorder	validated
9902	17q23.2	17	60742217	60742217	A	C	A>C	MRC2	exonic	nonsynonymous SNV	786735	Fromer2014	24463507	623	0	exome	Schizophrenia (SCZ)	psychiatric disorder	validated
26115	17q23.3	17	61457099	61457099	C	T	C>T	TANC2	exonic	nonsynonymous SNV	784178	Fromer2014	24463507	623	0	exome	Schizophrenia (SCZ)	psychiatric disorder	validated
81033	17q23.3	17	61615590	61615590	G	T	G>T	KCNH6	exonic	nonsynonymous SNV	512072	Fromer2014	24463507	623	0	exome	Schizophrenia (SCZ)	psychiatric disorder	validated
57003	17q23.3	17	61833664	61833664	A	G	A>G	CCDC47	exonic	nonsynonymous SNV	76338	Fromer2014	24463507	623	0	exome	Schizophrenia (SCZ)	psychiatric disorder	validated
9368	17q25.1	17	72758193	72758193	A	G	A>G	SLC9A3R1	exonic	nonsynonymous SNV	516820	Fromer2014	24463507	623	0	exome	Schizophrenia (SCZ)	psychiatric disorder	validated
3993	17q25.1	17	73559230	73559230	C	T	C>T	LLGL2	exonic	nonsynonymous SNV	501846	Fromer2014	24463507	623	0	exome	Schizophrenia (SCZ)	psychiatric disorder	validated
57690	17q25.3	17	76083048	76083048	C	G	C>G	TNRC6C	exonic	nonsynonymous SNV	113227	Fromer2014	24463507	623	0	exome	Schizophrenia (SCZ)	psychiatric disorder	validated
57332	17q25.3	17	77769275	77769275	G	A	G>A	CBX8	exonic	nonsynonymous SNV	490888	Fromer2014	24463507	623	0	exome	Schizophrenia (SCZ)	psychiatric disorder	validated
10458	17q25.3	17	79080665	79080665	C	G	C>G	BAIAP2	exonic	nonsynonymous SNV	85469	Fromer2014	24463507	623	0	exome	Schizophrenia (SCZ)	psychiatric disorder	validated
255275	17q25.3	17	79899010	79899010	A	G	A>G	MYADML2	exonic	nonsynonymous SNV	BG3759-1	Fromer2014	24463507	623	0	exome	Schizophrenia (SCZ)	psychiatric disorder	validated
79672	17q25.3	17	80676833	80676833	A	G	A>G	FN3KRP	exonic	nonsynonymous SNV	455824	Fromer2014	24463507	623	0	exome	Schizophrenia (SCZ)	psychiatric disorder	validated
4092	18q21.1	18	46474778	46474778	G	C	G>C	SMAD7	exonic	nonsynonymous SNV	544214	Fromer2014	24463507	623	0	exome	Schizophrenia (SCZ)	psychiatric disorder	validated
55205	18q21.32	18	56651271	56651271	C	T	C>T	ZNF532	exonic	nonsynonymous SNV	869279	Fromer2014	24463507	623	0	exome	Schizophrenia (SCZ)	psychiatric disorder	validated
8943	19p13.3	19	2117265	2117265	G	C	G>C	AP3D1	exonic	nonsynonymous SNV	476278	Fromer2014	24463507	623	0	exome	Schizophrenia (SCZ)	psychiatric disorder	validated
58492	19p13.3	19	2934356	2934356	G	A	G>A	ZNF77	exonic	nonsynonymous SNV	120897	Fromer2014	24463507	623	0	exome	Schizophrenia (SCZ)	psychiatric disorder	validated
6915	19p13.3	19	3600265	3600265	C	G	C>G	TBXA2R	exonic	nonsynonymous SNV	1116-1	Fromer2014	24463507	623	0	exome	Schizophrenia (SCZ)	psychiatric disorder	validated
9667	19p13.3	19	5598846	5598846	C	A	C>A	SAFB2	exonic	nonsynonymous SNV	1165126	Fromer2014	24463507	623	0	exome	Schizophrenia (SCZ)	psychiatric disorder	validated
2015	19p13.2	19	6904119	6904119	A	T	A>T	ADGRE1	exonic	nonsynonymous SNV	441214	Fromer2014	24463507	623	0	exome	Schizophrenia (SCZ)	psychiatric disorder	validated
115704	19p13.2	19	7914023	7914023	G	A	G>A	EVI5L	exonic	nonsynonymous SNV	444136	Fromer2014	24463507	623	0	exome	Schizophrenia (SCZ)	psychiatric disorder	validated
81794	19p13.2	19	8657685	8657685	C	T	C>T	ADAMTS10	exonic	nonsynonymous SNV	519377	Fromer2014	24463507	623	0	exome	Schizophrenia (SCZ)	psychiatric disorder	validated
79088	19p13.2	19	9641743	9641743	C	T	C>T	ZNF426	exonic	nonsynonymous SNV	539831	Fromer2014	24463507	623	0	exome	Schizophrenia (SCZ)	psychiatric disorder	validated
2193	19p13.2	19	13035281	13035281	C	G	C>G	FARSA	exonic	nonsynonymous SNV	1022-1	Fromer2014	24463507	623	0	exome	Schizophrenia (SCZ)	psychiatric disorder	validated
9592	19p13.2	19	13264208	13264208	C	G	C>G	IER2	exonic	nonsynonymous SNV	1140654	Fromer2014	24463507	623	0	exome	Schizophrenia (SCZ)	psychiatric disorder	validated
10994	19p13.12	19	15230063	15230063	C	T	C>T	ILVBL	exonic	nonsynonymous SNV	444502	Fromer2014	24463507	623	0	exome	Schizophrenia (SCZ)	psychiatric disorder	validated
58525	19p13.12	19	15536517	15536517	G	A	G>A	WIZ	exonic	nonsynonymous SNV	402499	Fromer2014	24463507	623	0	exome	Schizophrenia (SCZ)	psychiatric disorder	validated
93323	19p13.11	19	17160712	17160712	G	C	G>C	HAUS8	exonic	nonsynonymous SNV	1401-1	Fromer2014	24463507	623	0	exome	Schizophrenia (SCZ)	psychiatric disorder	validated
23025	19p13.11	19	17738735	17738735	C	T	C>T	UNC13A	exonic	nonsynonymous SNV	1053-1	Fromer2014	24463507	623	0	exome	Schizophrenia (SCZ)	psychiatric disorder	validated
79036	19p13.11	19	18672883	18672883	C	T	C>T	KXD1	exonic	nonsynonymous SNV	52232	Fromer2014	24463507	623	0	exome	Schizophrenia (SCZ)	psychiatric disorder	validated
9745	19q12	19	30935608	30935608	G	T	G>T	ZNF536	exonic	nonsynonymous SNV	60633	Fromer2014	24463507	623	0	exome	Schizophrenia (SCZ)	psychiatric disorder	validated
55588	19q13.2	19	39882166	39882166	C	T	C>T	MED29	exonic	nonsynonymous SNV	485775	Fromer2014	24463507	623	0	exome	Schizophrenia (SCZ)	psychiatric disorder	validated
92799	19q13.2	19	41096218	41096218	C	G	C>G	SHKBP1	exonic	nonsynonymous SNV	1403-1	Fromer2014	24463507	623	0	exome	Schizophrenia (SCZ)	psychiatric disorder	validated
558	19q13.2	19	41758804	41758804	T	G	T>G	AXL	exonic	nonsynonymous SNV	117245	Fromer2014	24463507	623	0	exome	Schizophrenia (SCZ)	psychiatric disorder	validated
2077	19q13.2	19	42752804	42752804	C	T	C>T	ERF	exonic	nonsynonymous SNV	773221	Fromer2014	24463507	623	0	exome	Schizophrenia (SCZ)	psychiatric disorder	validated
23152	19q13.2	19	42791987	42791987	A	G	A>G	CIC	exonic	nonsynonymous SNV	147925	Fromer2014	24463507	623	0	exome	Schizophrenia (SCZ)	psychiatric disorder	validated
126133	19q13.33	19	49971767	49971767	A	G	A>G	ALDH16A1	exonic	nonsynonymous SNV	488697	Fromer2014	24463507	623	0	exome	Schizophrenia (SCZ)	psychiatric disorder	validated
60385	19q13.33	19	50266500	50266500	G	A	G>A	TSKS	exonic	nonsynonymous SNV	533987	Fromer2014	24463507	623	0	exome	Schizophrenia (SCZ)	psychiatric disorder	validated
79165	19q13.42	19	54660649	54660649	C	T	C>T	LENG1	exonic	nonsynonymous SNV	442065	Fromer2014	24463507	623	0	exome	Schizophrenia (SCZ)	psychiatric disorder	validated
84446	19q13.42	19	55798375	55798375	G	A	G>A	BRSK1	exonic	nonsynonymous SNV	1349-1	Fromer2014	24463507	623	0	exome	Schizophrenia (SCZ)	psychiatric disorder	validated
90233	19q13.43	19	58198596	58198596	A	G	A>G	ZNF551	exonic	nonsynonymous SNV	149020	Fromer2014	24463507	623	0	exome	Schizophrenia (SCZ)	psychiatric disorder	validated
84878	19q13.43	19	59028236	59028236	C	T	C>T	ZBTB45	exonic	nonsynonymous SNV	772855	Fromer2014	24463507	623	0	exome	Schizophrenia (SCZ)	psychiatric disorder	validated
27243	19q13.43	19	59063665	59063665	C	T	C>T	CHMP2A	exonic	nonsynonymous SNV	524490	Fromer2014	24463507	623	0	exome	Schizophrenia (SCZ)	psychiatric disorder	validated
129607	2p25.2	2	6989985	6989985	G	A	G>A	CMPK2	exonic	nonsynonymous SNV	478835	Fromer2014	24463507	623	0	exome	Schizophrenia (SCZ)	psychiatric disorder	validated
2976	2p23.3	2	27552340	27552340	G	A	G>A	GTF3C2	exonic	nonsynonymous SNV	82182	Fromer2014	24463507	623	0	exome	Schizophrenia (SCZ)	psychiatric disorder	validated
9378	2p16.3	2	50724807	50724807	T	C	T>C	NRXN1	exonic	nonsynonymous SNV	494176	Fromer2014	24463507	623	0	exome	Schizophrenia (SCZ)	psychiatric disorder	validated
1496	2p12	2	80136810	80136810	G	A	G>A	CTNNA2	exonic	nonsynonymous SNV	48580	Fromer2014	24463507	623	0	exome	Schizophrenia (SCZ)	psychiatric disorder	validated
431705	2q11.1	2	96798410	96798410	G	A	G>A	ASTL	exonic	nonsynonymous SNV	419666	Fromer2014	24463507	623	0	exome	Schizophrenia (SCZ)	psychiatric disorder	validated
26505	2q11.2	2	97493918	97493918	C	A	C>A	CNNM3	exonic	nonsynonymous SNV	114688	Fromer2014	24463507	623	0	exome	Schizophrenia (SCZ)	psychiatric disorder	validated
60482	2q12.3	2	108626717	108626717	G	A	G>A	SLC5A7	exonic	nonsynonymous SNV	61363	Fromer2014	24463507	623	0	exome	Schizophrenia (SCZ)	psychiatric disorder	validated
84910	2q13	2	112838945	112838945	T	C	T>C	TMEM87B	exonic	nonsynonymous SNV	775777	Fromer2014	24463507	623	0	exome	Schizophrenia (SCZ)	psychiatric disorder	validated
376940	2q13	2	113080284	113080284	G	C	G>C	ZC3H6	exonic	nonsynonymous SNV	790753	Fromer2014	24463507	623	0	exome	Schizophrenia (SCZ)	psychiatric disorder	validated
27177	2q13	2	113788640	113788640	G	A	G>A	IL36B	exonic	nonsynonymous SNV	1607-1	Fromer2014	24463507	623	0	exome	Schizophrenia (SCZ)	psychiatric disorder	validated
2736	2q14.2	2	121554927	121554927	G	A	G>A	GLI2	exonic	nonsynonymous SNV	841611	Fromer2014	24463507	623	0	exome	Schizophrenia (SCZ)	psychiatric disorder	validated
55183	2q23.3	2	152321589	152321589	A	G	A>G	RIF1	exonic	nonsynonymous SNV	501481	Fromer2014	24463507	623	0	exome	Schizophrenia (SCZ)	psychiatric disorder	validated
85461	2q24.2	2	160074125	160074125	G	A	G>A	TANC1	exonic	nonsynonymous SNV	BG3759-1	Fromer2014	24463507	623	0	exome	Schizophrenia (SCZ)	psychiatric disorder	validated
129446	2q24.3	2	168067324	168067324	C	A	C>A	XIRP2	exonic	nonsynonymous SNV	802075	Fromer2014	24463507	623	0	exome	Schizophrenia (SCZ)	psychiatric disorder	validated
8604	2q31.1	2	172666145	172666145	G	A	G>A	SLC25A12	exonic	nonsynonymous SNV	1129-1	Fromer2014	24463507	623	0	exome	Schizophrenia (SCZ)	psychiatric disorder	validated
83879	2q31.1	2	174229647	174229647	T	C	T>C	CDCA7	exonic	nonsynonymous SNV	869279	Fromer2014	24463507	623	0	exome	Schizophrenia (SCZ)	psychiatric disorder	validated
7273	2q31.2	2	179638834	179638834	C	T	C>T	TTN	exonic	nonsynonymous SNV	1139924	Fromer2014	24463507	623	0	exome	Schizophrenia (SCZ)	psychiatric disorder	validated
316	2q33.1	2	201515866	201515866	G	A	G>A	AOX1	exonic	nonsynonymous SNV	1140654	Fromer2014	24463507	623	0	exome	Schizophrenia (SCZ)	psychiatric disorder	validated
2335	2q35	2	216262472	216262472	C	T	C>T	FN1	exonic	nonsynonymous SNV	480661	Fromer2014	24463507	623	0	exome	Schizophrenia (SCZ)	psychiatric disorder	validated
10290	2q35	2	220344705	220344705	G	T	G>T	SPEG	exonic	nonsynonymous SNV	523485	Fromer2014	24463507	623	0	exome	Schizophrenia (SCZ)	psychiatric disorder	validated
8452	2q36.2	2	225339015	225339015	C	G	C>G	CUL3	exonic	nonsynonymous SNV	539831	Fromer2014	24463507	623	0	exome	Schizophrenia (SCZ)	psychiatric disorder	validated
81618	2q37.1	2	231742167	231742167	C	T	C>T	ITM2C	exonic	nonsynonymous SNV	BG1815-1	Fromer2014	24463507	623	0	exome	Schizophrenia (SCZ)	psychiatric disorder	validated
547	2q37.3	2	241658510	241658510	G	T	G>T	KIF1A	exonic	nonsynonymous SNV	544579	Fromer2014	24463507	623	0	exome	Schizophrenia (SCZ)	psychiatric disorder	validated
7692	20p11.23	20	18296642	18296642	G	A	G>A	ZNF133	exonic	nonsynonymous SNV	1607-1	Fromer2014	24463507	623	0	exome	Schizophrenia (SCZ)	psychiatric disorder	validated
26090	20p11.21	20	25290190	25290190	G	A	G>A	ABHD12	exonic	nonsynonymous SNV	461668	Fromer2014	24463507	623	0	exome	Schizophrenia (SCZ)	psychiatric disorder	validated
128853	20q11.21	20	30450489	30450489	G	T	G>T	DUSP15	exonic	nonsynonymous SNV	477739	Fromer2014	24463507	623	0	exome	Schizophrenia (SCZ)	psychiatric disorder	validated
171023	20q11.21	20	31024315	31024315	C	A	C>A	ASXL1	exonic	nonsynonymous SNV	785274	Fromer2014	24463507	623	0	exome	Schizophrenia (SCZ)	psychiatric disorder	validated
128876	20q11.22	20	33874982	33874982	G	C	G>C	FAM83C	exonic	nonsynonymous SNV	1114-1	Fromer2014	24463507	623	0	exome	Schizophrenia (SCZ)	psychiatric disorder	validated
2036	20q11.23	20	34797641	34797641	G	A	G>A	EPB41L1	exonic	nonsynonymous SNV	441580	Fromer2014	24463507	623	0	exome	Schizophrenia (SCZ)	psychiatric disorder	validated
7052	20q11.23	20	36760851	36760851	G	A	G>A	TGM2	exonic	nonsynonymous SNV	785639	Fromer2014	24463507	623	0	exome	Schizophrenia (SCZ)	psychiatric disorder	validated
55959	20q13.12	20	46300969	46300969	C	T	C>T	SULF2	exonic	nonsynonymous SNV	430988	Fromer2014	24463507	623	0	exome	Schizophrenia (SCZ)	psychiatric disorder	validated
8813	20q13.13	20	49551767	49551767	T	C	T>C	DPM1	exonic	nonsynonymous SNV	773951	Fromer2014	24463507	623	0	exome	Schizophrenia (SCZ)	psychiatric disorder	validated
128553	20q13.2	20	51872915	51872915	G	A	G>A	TSHZ2	exonic	nonsynonymous SNV	85104	Fromer2014	24463507	623	0	exome	Schizophrenia (SCZ)	psychiatric disorder	validated
51012	20q13.32	20	57611545	57611545	A	G	A>G	PRELID3B	exonic	nonsynonymous SNV	1517-1	Fromer2014	24463507	623	0	exome	Schizophrenia (SCZ)	psychiatric disorder	validated
284756	20q13.33	20	58645950	58645950	G	A	G>A	C20orf197	exonic	nonsynonymous SNV	432815	Fromer2014	24463507	623	0	exome	Schizophrenia (SCZ)	psychiatric disorder	validated
26164	20q13.33	20	60776024	60776024	C	T	C>T	MTG2	exonic	nonsynonymous SNV	441305	Fromer2014	24463507	623	0	exome	Schizophrenia (SCZ)	psychiatric disorder	validated
9510	21q21.3	21	28214245	28214245	G	A	G>A	ADAMTS1	exonic	nonsynonymous SNV	1358-1	Fromer2014	24463507	623	0	exome	Schizophrenia (SCZ)	psychiatric disorder	validated
9875	21q22.11	21	33688800	33688800	C	T	C>T	URB1	exonic	nonsynonymous SNV	540927	Fromer2014	24463507	623	0	exome	Schizophrenia (SCZ)	psychiatric disorder	validated
3455	21q22.11	21	34625012	34625012	A	C	A>C	IFNAR2	exonic	nonsynonymous SNV	BG3680-1	Fromer2014	24463507	623	0	exome	Schizophrenia (SCZ)	psychiatric disorder	validated
6651	21q22.11	21	34925493	34925493	G	C	G>C	SON	exonic	nonsynonymous SNV	448885	Fromer2014	24463507	623	0	exome	Schizophrenia (SCZ)	psychiatric disorder	validated
54084	21q22.3	21	45924693	45924693	C	T	C>T	TSPEAR	exonic	nonsynonymous SNV	1159282	Fromer2014	24463507	623	0	exome	Schizophrenia (SCZ)	psychiatric disorder	validated
1292	21q22.3	21	47541029	47541029	G	A	G>A	COL6A2	exonic	nonsynonymous SNV	110305	Fromer2014	24463507	623	0	exome	Schizophrenia (SCZ)	psychiatric disorder	validated
5116	21q22.3	21	47831550	47831550	C	G	C>G	PCNT	exonic	nonsynonymous SNV	1015-1	Fromer2014	24463507	623	0	exome	Schizophrenia (SCZ)	psychiatric disorder	validated
150160	22q11.1	22	17072668	17072668	G	C	G>C	CCT8L2	exonic	nonsynonymous SNV	60633	Fromer2014	24463507	623	0	exome	Schizophrenia (SCZ)	psychiatric disorder	validated
23523	22q11.23	22	24479335	24479335	C	T	C>T	CABIN1	exonic	nonsynonymous SNV	146464	Fromer2014	24463507	623	0	exome	Schizophrenia (SCZ)	psychiatric disorder	validated
84700	22q12.1	22	26291182	26291182	C	T	C>T	MYO18B	exonic	nonsynonymous SNV	BG3680-1	Fromer2014	24463507	623	0	exome	Schizophrenia (SCZ)	psychiatric disorder	validated
56478	22q12.2	22	31844182	31844182	G	T	G>T	EIF4ENIF1	exonic	nonsynonymous SNV	479566	Fromer2014	24463507	623	0	exome	Schizophrenia (SCZ)	psychiatric disorder	validated
80831	22q12.3	22	36122732	36122732	G	A	G>A	APOL5	exonic	nonsynonymous SNV	796597	Fromer2014	24463507	623	0	exome	Schizophrenia (SCZ)	psychiatric disorder	validated
4627	22q12.3	22	36689894	36689894	C	T	C>T	MYH9	exonic	nonsynonymous SNV	88846	Fromer2014	24463507	623	0	exome	Schizophrenia (SCZ)	psychiatric disorder	validated
2033	22q13.2	22	41546041	41546041	C	G	C>G	EP300	exonic	nonsynonymous SNV	545310	Fromer2014	24463507	623	0	exome	Schizophrenia (SCZ)	psychiatric disorder	validated
64781	22q13.31	22	47106986	47106986	T	C	T>C	CERK	exonic	nonsynonymous SNV	841520	Fromer2014	24463507	623	0	exome	Schizophrenia (SCZ)	psychiatric disorder	validated
3708	3p26.1	3	4715041	4715041	C	T	C>T	ITPR1	exonic	nonsynonymous SNV	456920	Fromer2014	24463507	623	0	exome	Schizophrenia (SCZ)	psychiatric disorder	validated
285367	3p25.3	3	9881966	9881966	C	T	C>T	RPUSD3	exonic	nonsynonymous SNV	497463	Fromer2014	24463507	623	0	exome	Schizophrenia (SCZ)	psychiatric disorder	validated
23225	3p25.1	3	13368735	13368735	C	T	C>T	NUP210	exonic	nonsynonymous SNV	802166	Fromer2014	24463507	623	0	exome	Schizophrenia (SCZ)	psychiatric disorder	validated
27258	3p25.1	3	14239557	14239557	A	G	A>G	LSM3	exonic	nonsynonymous SNV	504037	Fromer2014	24463507	623	0	exome	Schizophrenia (SCZ)	psychiatric disorder	validated
201595	3p23	3	31674437	31674437	G	A	G>A	STT3B	exonic	nonsynonymous SNV	1136271	Fromer2014	24463507	623	0	exome	Schizophrenia (SCZ)	psychiatric disorder	validated
353274	3p21.31	3	44496896	44496896	G	A	G>A	ZNF445	exonic	nonsynonymous SNV	112862	Fromer2014	24463507	623	0	exome	Schizophrenia (SCZ)	psychiatric disorder	validated
8994	3p21.31	3	45637495	45637495	C	G	C>G	LIMD1	exonic	nonsynonymous SNV	89487	Fromer2014	24463507	623	0	exome	Schizophrenia (SCZ)	psychiatric disorder	validated
1951	3p21.31	3	48694701	48694701	C	T	C>T	CELSR3	exonic	nonsynonymous SNV	1068-1	Fromer2014	24463507	623	0	exome	Schizophrenia (SCZ)	psychiatric disorder	validated
23132	3p21.2	3	51669785	51669785	G	A	G>A	RAD54L2	exonic	nonsynonymous SNV	870010	Fromer2014	24463507	623	0	exome	Schizophrenia (SCZ)	psychiatric disorder	validated
211	3p21.2	3	52240671	52240671	C	T	C>T	ALAS1	exonic	nonsynonymous SNV	1161473	Fromer2014	24463507	623	0	exome	Schizophrenia (SCZ)	psychiatric disorder	validated
25981	3p21.1	3	52409424	52409424	G	T	G>T	DNAH1	exonic	nonsynonymous SNV	865262	Fromer2014	24463507	623	0	exome	Schizophrenia (SCZ)	psychiatric disorder	validated
51533	3p21.1	3	52448061	52448061	C	T	C>T	PHF7	exonic	nonsynonymous SNV	502576	Fromer2014	24463507	623	0	exome	Schizophrenia (SCZ)	psychiatric disorder	validated
200845	3p14.3	3	58487184	58487184	G	A	G>A	KCTD6	exonic	nonsynonymous SNV	792214	Fromer2014	24463507	623	0	exome	Schizophrenia (SCZ)	psychiatric disorder	validated
5793	3p14.2	3	62258752	62258752	C	G	C>G	PTPRG	exonic	nonsynonymous SNV	420031	Fromer2014	24463507	623	0	exome	Schizophrenia (SCZ)	psychiatric disorder	validated
727936	3p13	3	73004495	73004495	T	A	T>A	GXYLT2	exonic	nonsynonymous SNV	545310	Fromer2014	24463507	623	0	exome	Schizophrenia (SCZ)	psychiatric disorder	validated
131544	3q11.2	3	97617822	97617822	A	C	A>C	CRYBG3	exonic	nonsynonymous SNV	145369	Fromer2014	24463507	623	0	exome	Schizophrenia (SCZ)	psychiatric disorder	validated
10342	3q12.2	3	100467119	100467119	C	T	C>T	TFG	exonic	nonsynonymous SNV	489062	Fromer2014	24463507	623	0	exome	Schizophrenia (SCZ)	psychiatric disorder	validated
214	3q13.11	3	105269062	105269062	A	T	A>T	ALCAM	exonic	nonsynonymous SNV	456920	Fromer2014	24463507	623	0	exome	Schizophrenia (SCZ)	psychiatric disorder	validated
205717	3q13.2	3	113376212	113376212	C	G	C>G	USF3	exonic	nonsynonymous SNV	519742	Fromer2014	24463507	623	0	exome	Schizophrenia (SCZ)	psychiatric disorder	validated
5361	3q21.3	3	126741090	126741090	A	T	A>T	PLXNA1	exonic	nonsynonymous SNV	1026-1	Fromer2014	24463507	623	0	exome	Schizophrenia (SCZ)	psychiatric disorder	validated
84343	3q24	3	148858887	148858887	G	A	G>A	HPS3	exonic	nonsynonymous SNV	1704-1	Fromer2014	24463507	623	0	exome	Schizophrenia (SCZ)	psychiatric disorder	validated
6474	3q25.32	3	157815881	157815881	T	C	T>C	SHOX2	exonic	nonsynonymous SNV	498559	Fromer2014	24463507	623	0	exome	Schizophrenia (SCZ)	psychiatric disorder	validated
5708	3q27.1	3	184025295	184025295	A	G	A>G	PSMD2	exonic	nonsynonymous SNV	871106	Fromer2014	24463507	623	0	exome	Schizophrenia (SCZ)	psychiatric disorder	validated
1739	3q29	3	196863463	196863463	C	T	C>T	DLG1	exonic	nonsynonymous SNV	840425	Fromer2014	24463507	623	0	exome	Schizophrenia (SCZ)	psychiatric disorder	validated
170960	4p16.3	4	437663	437663	C	T	C>T	ZNF721	exonic	nonsynonymous SNV	112496	Fromer2014	24463507	623	0	exome	Schizophrenia (SCZ)	psychiatric disorder	validated
768239	4p16.1	4	7435163	7435163	A	G	A>G	PSAPL1	exonic	nonsynonymous SNV	533987	Fromer2014	24463507	623	0	exome	Schizophrenia (SCZ)	psychiatric disorder	validated
85460	4p16.1	4	10446308	10446308	T	C	T>C	ZNF518B	exonic	nonsynonymous SNV	454729	Fromer2014	24463507	623	0	exome	Schizophrenia (SCZ)	psychiatric disorder	validated
27284	4q13.3	4	70592855	70592855	T	C	T>C	SULT1B1	exonic	nonsynonymous SNV	111035	Fromer2014	24463507	623	0	exome	Schizophrenia (SCZ)	psychiatric disorder	validated
9508	4q13.3	4	73156717	73156717	C	T	C>T	ADAMTS3	exonic	nonsynonymous SNV	92774	Fromer2014	24463507	623	0	exome	Schizophrenia (SCZ)	psychiatric disorder	validated
25849	4q13.3	4	75937695	75937695	T	A	T>A	PARM1	exonic	nonsynonymous SNV	542022	Fromer2014	24463507	623	0	exome	Schizophrenia (SCZ)	psychiatric disorder	validated
22872	4q21.22	4	83770019	83770019	G	T	G>T	SEC31A	exonic	nonsynonymous SNV	497828	Fromer2014	24463507	623	0	exome	Schizophrenia (SCZ)	psychiatric disorder	validated
2895	4q22.2	4	94411901	94411901	C	G	C>G	GRID2	exonic	nonsynonymous SNV	516455	Fromer2014	24463507	623	0	exome	Schizophrenia (SCZ)	psychiatric disorder	validated
57721	4q26	4	119631282	119631282	C	T	C>T	METTL14	exonic	nonsynonymous SNV	145369	Fromer2014	24463507	623	0	exome	Schizophrenia (SCZ)	psychiatric disorder	validated
51778	4q26	4	120085427	120085427	G	T	G>T	MYOZ2	exonic	nonsynonymous SNV	867453	Fromer2014	24463507	623	0	exome	Schizophrenia (SCZ)	psychiatric disorder	validated
57182	4q28.1	4	125590983	125590983	A	G	A>G	ANKRD50	exonic	nonsynonymous SNV	493445	Fromer2014	24463507	623	0	exome	Schizophrenia (SCZ)	psychiatric disorder	validated
79633	4q28.1	4	126240143	126240143	A	T	A>T	FAT4	exonic	nonsynonymous SNV	408343	Fromer2014	24463507	623	0	exome	Schizophrenia (SCZ)	psychiatric disorder	validated
57575	4q28.3	4	134071896	134071896	C	A	C>A	PCDH10	exonic	nonsynonymous SNV	BG1802-1	Fromer2014	24463507	623	0	exome	Schizophrenia (SCZ)	psychiatric disorder	validated
54798	4q31.3	4	155155746	155155746	C	G	C>G	DCHS2	exonic	nonsynonymous SNV	82912	Fromer2014	24463507	623	0	exome	Schizophrenia (SCZ)	psychiatric disorder	validated
84869	4q32.3	4	169911381	169911381	C	T	C>T	CBR4	exonic	nonsynonymous SNV	1169143	Fromer2014	24463507	623	0	exome	Schizophrenia (SCZ)	psychiatric disorder	validated
8470	4q35.1	4	186544420	186544420	C	A	C>A	SORBS2	exonic	nonsynonymous SNV	863070	Fromer2014	24463507	623	0	exome	Schizophrenia (SCZ)	psychiatric disorder	validated
7098	4q35.1	4	187003495	187003495	G	A	G>A	TLR3	exonic	nonsynonymous SNV	121262	Fromer2014	24463507	623	0	exome	Schizophrenia (SCZ)	psychiatric disorder	validated
23037	5p13.3	5	32074622	32074622	C	A	C>A	PDZD2	exonic	nonsynonymous SNV	1537-1	Fromer2014	24463507	623	0	exome	Schizophrenia (SCZ)	psychiatric disorder	validated
51663	5p13.3	5	32385644	32385644	T	C	T>C	ZFR	exonic	nonsynonymous SNV	47484	Fromer2014	24463507	623	0	exome	Schizophrenia (SCZ)	psychiatric disorder	validated
11174	5q12.3	5	64466464	64466464	G	T	G>T	ADAMTS6	exonic	nonsynonymous SNV	1703-1	Fromer2014	24463507	623	0	exome	Schizophrenia (SCZ)	psychiatric disorder	validated
6880	5q13.2	5	68660837	68660837	G	A	G>A	TAF9	exonic	nonsynonymous SNV	1328-1	Fromer2014	24463507	623	0	exome	Schizophrenia (SCZ)	psychiatric disorder	validated
134549	5q31.1	5	132159674	132159674	A	G	A>G	SHROOM1	exonic	nonsynonymous SNV	454729	Fromer2014	24463507	623	0	exome	Schizophrenia (SCZ)	psychiatric disorder	validated
929	5q31.3	5	140012115	140012115	C	T	C>T	CD14	exonic	nonsynonymous SNV	87660	Fromer2014	24463507	623	0	exome	Schizophrenia (SCZ)	psychiatric disorder	validated
929	5q31.3	5	140012490	140012490	G	T	G>T	CD14	exonic	nonsynonymous SNV	442065	Fromer2014	24463507	623	0	exome	Schizophrenia (SCZ)	psychiatric disorder	validated
79628	5q32	5	148407572	148407572	A	T	A>T	SH3TC2	exonic	nonsynonymous SNV	784543	Fromer2014	24463507	623	0	exome	Schizophrenia (SCZ)	psychiatric disorder	validated
6793	5q35.1	5	171517356	171517356	A	G	A>G	STK10	exonic	nonsynonymous SNV	522664	Fromer2014	24463507	623	0	exome	Schizophrenia (SCZ)	psychiatric disorder	validated
64324	5q35.3	5	176638534	176638534	G	A	G>A	NSD1	exonic	nonsynonymous SNV	785274	Fromer2014	24463507	623	0	exome	Schizophrenia (SCZ)	psychiatric disorder	validated
54438	6p24.1	6	13365825	13365825	G	A	G>A	GFOD1	exonic	nonsynonymous SNV	1700-1	Fromer2014	24463507	623	0	exome	Schizophrenia (SCZ)	psychiatric disorder	validated
3720	6p22.3	6	15501497	15501497	G	A	G>A	JARID2	exonic	nonsynonymous SNV	92409	Fromer2014	24463507	623	0	exome	Schizophrenia (SCZ)	psychiatric disorder	validated
7915	6p22.3	6	24523085	24523085	C	T	C>T	ALDH5A1	exonic	nonsynonymous SNV	450711	Fromer2014	24463507	623	0	exome	Schizophrenia (SCZ)	psychiatric disorder	validated
8344	6p22.2	6	26184139	26184139	C	A	C>A	HIST1H2BE	exonic	nonsynonymous SNV	453268	Fromer2014	24463507	623	0	exome	Schizophrenia (SCZ)	psychiatric disorder	validated
8294	6p22.1	6	27107187	27107187	G	A	G>A	HIST1H4I	exonic	nonsynonymous SNV	798058	Fromer2014	24463507	623	0	exome	Schizophrenia (SCZ)	psychiatric disorder	validated
63943	6p21.33	6	32097187	32097187	C	G	C>G	FKBPL	exonic	nonsynonymous SNV	453998	Fromer2014	24463507	623	0	exome	Schizophrenia (SCZ)	psychiatric disorder	validated
5863	6p21.32	6	33264213	33264213	C	T	C>T	RGL2	exonic	nonsynonymous SNV	436832	Fromer2014	24463507	623	0	exome	Schizophrenia (SCZ)	psychiatric disorder	validated
389384	6p21.31	6	36294377	36294377	C	T	C>T	C6orf222	exonic	nonsynonymous SNV	774682	Fromer2014	24463507	623	0	exome	Schizophrenia (SCZ)	psychiatric disorder	validated
221458	6p21.2	6	39513377	39513377	G	C	G>C	KIF6	exonic	nonsynonymous SNV	61363	Fromer2014	24463507	623	0	exome	Schizophrenia (SCZ)	psychiatric disorder	validated
83741	6p12.3	6	50740408	50740408	C	G	C>G	TFAP2D	exonic	nonsynonymous SNV	1600-1	Fromer2014	24463507	623	0	exome	Schizophrenia (SCZ)	psychiatric disorder	validated
85315	6p12.2	6	52268171	52268171	G	A	G>A	PAQR8	exonic	nonsynonymous SNV	87295	Fromer2014	24463507	623	0	exome	Schizophrenia (SCZ)	psychiatric disorder	validated
22999	6q13	6	72926932	72926932	T	G	T>G	RIMS1	exonic	nonsynonymous SNV	1104-1	Fromer2014	24463507	623	0	exome	Schizophrenia (SCZ)	psychiatric disorder	validated
56479	6q13	6	73839517	73839517	A	C	A>C	KCNQ5	exonic	nonsynonymous SNV	776873	Fromer2014	24463507	623	0	exome	Schizophrenia (SCZ)	psychiatric disorder	validated
7272	6q14.1	6	80724195	80724195	C	A	C>A	TTK	exonic	nonsynonymous SNV	805727	Fromer2014	24463507	623	0	exome	Schizophrenia (SCZ)	psychiatric disorder	validated
221264	6q21	6	109818734	109818734	T	C	T>C	AK9	exonic	nonsynonymous SNV	1180-1	Fromer2014	24463507	623	0	exome	Schizophrenia (SCZ)	psychiatric disorder	validated
3910	6q21	6	112443287	112443287	C	T	C>T	LAMA4	exonic	nonsynonymous SNV	525221	Fromer2014	24463507	623	0	exome	Schizophrenia (SCZ)	psychiatric disorder	validated
57221	6q23.3	6	138584058	138584058	C	T	C>T	ARFGEF3	exonic	nonsynonymous SNV	483949	Fromer2014	24463507	623	0	exome	Schizophrenia (SCZ)	psychiatric disorder	validated
57221	6q23.3	6	138655607	138655607	A	G	A>G	ARFGEF3	exonic	nonsynonymous SNV	495637	Fromer2014	24463507	623	0	exome	Schizophrenia (SCZ)	psychiatric disorder	validated
7402	6q24.2	6	145073047	145073047	C	T	C>T	UTRN	exonic	nonsynonymous SNV	543849	Fromer2014	24463507	623	0	exome	Schizophrenia (SCZ)	psychiatric disorder	validated
23345	6q25.2	6	152545708	152545708	T	G	T>G	SYNE1	exonic	nonsynonymous SNV	485775	Fromer2014	24463507	623	0	exome	Schizophrenia (SCZ)	psychiatric disorder	validated
57492	6q25.3	6	157495166	157495166	T	C	T>C	ARID1B	exonic	nonsynonymous SNV	772125	Fromer2014	24463507	623	0	exome	Schizophrenia (SCZ)	psychiatric disorder	validated
155185	7p22.3	7	2752420	2752420	G	A	G>A	AMZ1	exonic	nonsynonymous SNV	481757	Fromer2014	24463507	623	0	exome	Schizophrenia (SCZ)	psychiatric disorder	validated
80028	7p22.1	7	5530936	5530936	C	G	C>G	FBXL18	exonic	nonsynonymous SNV	183354	Fromer2014	24463507	623	0	exome	Schizophrenia (SCZ)	psychiatric disorder	validated
55536	7p15.3	7	21948018	21948018	T	A	T>A	CDCA7L	exonic	nonsynonymous SNV	80721	Fromer2014	24463507	623	0	exome	Schizophrenia (SCZ)	psychiatric disorder	validated
9805	7p14.3	7	29976179	29976179	G	T	G>T	SCRN1	exonic	nonsynonymous SNV	1309-1	Fromer2014	24463507	623	0	exome	Schizophrenia (SCZ)	psychiatric disorder	validated
51314	7p14.1	7	37890249	37890249	C	T	C>T	NME8	exonic	nonsynonymous SNV	460573	Fromer2014	24463507	623	0	exome	Schizophrenia (SCZ)	psychiatric disorder	validated
57002	7p14.1	7	39611980	39611980	A	G	A>G	YAE1D1	exonic	nonsynonymous SNV	1136271	Fromer2014	24463507	623	0	exome	Schizophrenia (SCZ)	psychiatric disorder	validated
2737	7p14.1	7	42079692	42079692	G	A	G>A	GLI3	exonic	nonsynonymous SNV	1357-1	Fromer2014	24463507	623	0	exome	Schizophrenia (SCZ)	psychiatric disorder	validated
100101267	7q11.23	7	75051283	75051283	G	A	G>A	POM121C	exonic	nonsynonymous SNV	455824	Fromer2014	24463507	623	0	exome	Schizophrenia (SCZ)	psychiatric disorder	validated
154661	7q21.12	7	87399950	87399950	G	A	G>A	RUNDC3B	exonic	nonsynonymous SNV	1136271	Fromer2014	24463507	623	0	exome	Schizophrenia (SCZ)	psychiatric disorder	validated
10142	7q21.2	7	91674467	91674467	A	T	A>T	AKAP9	exonic	nonsynonymous SNV	1161473	Fromer2014	24463507	623	0	exome	Schizophrenia (SCZ)	psychiatric disorder	validated
5189	7q21.2	7	92147545	92147545	G	T	G>T	PEX1	exonic	nonsynonymous SNV	494176	Fromer2014	24463507	623	0	exome	Schizophrenia (SCZ)	psychiatric disorder	validated
2783	7q22.1	7	100276061	100276061	A	C	A>C	GNB2	exonic	nonsynonymous SNV	444502	Fromer2014	24463507	623	0	exome	Schizophrenia (SCZ)	psychiatric disorder	validated
140453	7q22.1	7	100681167	100681167	G	C	G>C	MUC17	exonic	nonsynonymous SNV	1086-1	Fromer2014	24463507	623	0	exome	Schizophrenia (SCZ)	psychiatric disorder	validated
5649	7q22.1	7	103194134	103194134	T	C	T>C	RELN	exonic	nonsynonymous SNV	120532	Fromer2014	24463507	623	0	exome	Schizophrenia (SCZ)	psychiatric disorder	validated
154743	7q31.1	7	112461833	112461833	T	C	T>C	BMT2	exonic	nonsynonymous SNV	1161473	Fromer2014	24463507	623	0	exome	Schizophrenia (SCZ)	psychiatric disorder	validated
154743	7q31.1	7	112579790	112579790	C	G	C>G	BMT2	exonic	nonsynonymous SNV	872567	Fromer2014	24463507	623	0	exome	Schizophrenia (SCZ)	psychiatric disorder	validated
6561	7q31.32	7	122787322	122787322	C	T	C>T	SLC13A1	exonic	nonsynonymous SNV	1606-1	Fromer2014	24463507	623	0	exome	Schizophrenia (SCZ)	psychiatric disorder	validated
27044	7q32.1	7	127347673	127347673	A	G	A>G	SND1	exonic	nonsynonymous SNV	BG1802-1	Fromer2014	24463507	623	0	exome	Schizophrenia (SCZ)	psychiatric disorder	validated
64753	7q32.1	7	128446791	128446791	C	T	C>T	CCDC136	exonic	nonsynonymous SNV	146464	Fromer2014	24463507	623	0	exome	Schizophrenia (SCZ)	psychiatric disorder	validated
50831	7q34	7	141464856	141464856	C	T	C>T	TAS2R3	exonic	nonsynonymous SNV	59537	Fromer2014	24463507	623	0	exome	Schizophrenia (SCZ)	psychiatric disorder	validated
23145	7q36.1	7	149488605	149488605	G	T	G>T	SSPO	exonic	nonsynonymous SNV	1508-1	Fromer2014	24463507	623	0	exome	Schizophrenia (SCZ)	psychiatric disorder	validated
4846	7q36.1	7	150707820	150707820	T	G	T>G	NOS3	exonic	nonsynonymous SNV	408708	Fromer2014	24463507	623	0	exome	Schizophrenia (SCZ)	psychiatric disorder	validated
58508	7q36.1	7	151884496	151884496	G	A	G>A	KMT2C	exonic	nonsynonymous SNV	863070	Fromer2014	24463507	623	0	exome	Schizophrenia (SCZ)	psychiatric disorder	validated
8658	8p23.1	8	9413678	9413678	A	T	A>T	TNKS	exonic	nonsynonymous SNV	404690	Fromer2014	24463507	623	0	exome	Schizophrenia (SCZ)	psychiatric disorder	validated
286046	8p23.1	8	11058086	11058086	T	C	T>C	XKR6	exonic	nonsynonymous SNV	1401-1	Fromer2014	24463507	623	0	exome	Schizophrenia (SCZ)	psychiatric disorder	validated
23039	8p21.3	8	21849382	21849382	A	G	A>G	XPO7	exonic	nonsynonymous SNV	487966	Fromer2014	24463507	623	0	exome	Schizophrenia (SCZ)	psychiatric disorder	validated
64760	8p21.3	8	21959349	21959349	G	A	G>A	FAM160B2	exonic	nonsynonymous SNV	801345	Fromer2014	24463507	623	0	exome	Schizophrenia (SCZ)	psychiatric disorder	validated
2185	8p21.2	8	27288396	27288396	A	G	A>G	PTK2B	exonic	nonsynonymous SNV	1357-1	Fromer2014	24463507	623	0	exome	Schizophrenia (SCZ)	psychiatric disorder	validated
157570	8p21.1	8	27634519	27634519	C	T	C>T	ESCO2	exonic	nonsynonymous SNV	1516-1	Fromer2014	24463507	623	0	exome	Schizophrenia (SCZ)	psychiatric disorder	validated
23303	8p12	8	29025041	29025041	T	C	T>C	KIF13B	exonic	nonsynonymous SNV	433910	Fromer2014	24463507	623	0	exome	Schizophrenia (SCZ)	psychiatric disorder	validated
56154	8p12	8	30703848	30703848	A	G	A>G	TEX15	exonic	nonsynonymous SNV	483218	Fromer2014	24463507	623	0	exome	Schizophrenia (SCZ)	psychiatric disorder	validated
7486	8p12	8	31004622	31004622	C	T	C>T	WRN	exonic	nonsynonymous SNV	144638	Fromer2014	24463507	623	0	exome	Schizophrenia (SCZ)	psychiatric disorder	validated
286	8p11.21	8	41571683	41571683	G	C	G>C	ANK1	exonic	nonsynonymous SNV	774682	Fromer2014	24463507	623	0	exome	Schizophrenia (SCZ)	psychiatric disorder	validated
7274	8q12.3	8	63978636	63978636	A	C	A>C	TTPA	exonic	nonsynonymous SNV	433910	Fromer2014	24463507	623	0	exome	Schizophrenia (SCZ)	psychiatric disorder	validated
389668	8q13.3	8	71593552	71593552	G	A	G>A	XKR9	exonic	nonsynonymous SNV	435006	Fromer2014	24463507	623	0	exome	Schizophrenia (SCZ)	psychiatric disorder	validated
51050	8q21.11	8	75737738	75737738	C	T	C>T	PI15	exonic	nonsynonymous SNV	792214	Fromer2014	24463507	623	0	exome	Schizophrenia (SCZ)	psychiatric disorder	validated
2167	8q21.13	8	82395386	82395386	A	G	A>G	FABP4	exonic	nonsynonymous SNV	1173891	Fromer2014	24463507	623	0	exome	Schizophrenia (SCZ)	psychiatric disorder	validated
7534	8q22.3	8	101937218	101937218	T	C	T>C	YWHAZ	exonic	nonsynonymous SNV	774316	Fromer2014	24463507	623	0	exome	Schizophrenia (SCZ)	psychiatric disorder	validated
7201	8q23.1	8	110131538	110131538	G	A	G>A	TRHR	exonic	nonsynonymous SNV	168013	Fromer2014	24463507	623	0	exome	Schizophrenia (SCZ)	psychiatric disorder	validated
6713	8q24.13	8	126030934	126030934	C	G	C>G	SQLE	exonic	nonsynonymous SNV	499654	Fromer2014	24463507	623	0	exome	Schizophrenia (SCZ)	psychiatric disorder	validated
50807	8q24.21	8	131140302	131140302	C	A	C>A	ASAP1	exonic	nonsynonymous SNV	1602-1	Fromer2014	24463507	623	0	exome	Schizophrenia (SCZ)	psychiatric disorder	validated
22827	8q24.3	8	144898899	144898899	C	T	C>T	PUF60	exonic	nonsynonymous SNV	91678	Fromer2014	24463507	623	0	exome	Schizophrenia (SCZ)	psychiatric disorder	validated
83481	8q24.3	8	144940886	144940886	C	T	C>T	EPPK1	exonic	nonsynonymous SNV	408708	Fromer2014	24463507	623	0	exome	Schizophrenia (SCZ)	psychiatric disorder	validated
4796	8q24.3	8	145667733	145667733	C	T	C>T	TONSL	exonic	nonsynonymous SNV	840425	Fromer2014	24463507	623	0	exome	Schizophrenia (SCZ)	psychiatric disorder	validated
26953	9p24.1	9	6014319	6014319	G	A	G>A	RANBP6	exonic	nonsynonymous SNV	1432-1	Fromer2014	24463507	623	0	exome	Schizophrenia (SCZ)	psychiatric disorder	validated
54801	9p22.1	9	19089470	19089470	C	G	C>G	HAUS6	exonic	nonsynonymous SNV	867453	Fromer2014	24463507	623	0	exome	Schizophrenia (SCZ)	psychiatric disorder	validated
48	9p21.1	9	32427337	32427337	G	A	G>A	ACO1	exonic	nonsynonymous SNV	503307	Fromer2014	24463507	623	0	exome	Schizophrenia (SCZ)	psychiatric disorder	validated
5079	9p13.2	9	36966706	36966706	G	A	G>A	PAX5	exonic	nonsynonymous SNV	90948	Fromer2014	24463507	623	0	exome	Schizophrenia (SCZ)	psychiatric disorder	validated
158471	9q21.2	9	79325633	79325633	A	C	A>C	PRUNE2	exonic	nonsynonymous SNV	406151	Fromer2014	24463507	623	0	exome	Schizophrenia (SCZ)	psychiatric disorder	validated
23230	9q21.2	9	79974304	79974304	G	T	G>T	VPS13A	exonic	nonsynonymous SNV	806092	Fromer2014	24463507	623	0	exome	Schizophrenia (SCZ)	psychiatric disorder	validated
1306	9q22.33	9	101748312	101748312	G	A	G>A	COL15A1	exonic	nonsynonymous SNV	1427-1	Fromer2014	24463507	623	0	exome	Schizophrenia (SCZ)	psychiatric disorder	validated
83856	9q31.2	9	108246745	108246745	A	T	A>T	FSD1L	exonic	nonsynonymous SNV	445963	Fromer2014	24463507	623	0	exome	Schizophrenia (SCZ)	psychiatric disorder	validated
10880	9q31.3	9	111617397	111617397	G	T	G>T	ACTL7B	exonic	nonsynonymous SNV	402134	Fromer2014	24463507	623	0	exome	Schizophrenia (SCZ)	psychiatric disorder	validated
5774	9q31.3	9	112172670	112172670	G	T	G>T	PTPN3	exonic	nonsynonymous SNV	535448	Fromer2014	24463507	623	0	exome	Schizophrenia (SCZ)	psychiatric disorder	validated
85301	9q32	9	117072928	117072928	T	A	T>A	COL27A1	exonic	nonsynonymous SNV	410534	Fromer2014	24463507	623	0	exome	Schizophrenia (SCZ)	psychiatric disorder	validated
26147	9q33.2	9	123620462	123620462	G	C	G>C	PHF19	exonic	nonsynonymous SNV	1129-1	Fromer2014	24463507	623	0	exome	Schizophrenia (SCZ)	psychiatric disorder	validated
26468	9q33.2	9	124979560	124979560	C	T	C>T	LHX6	exonic	nonsynonymous SNV	418205	Fromer2014	24463507	623	0	exome	Schizophrenia (SCZ)	psychiatric disorder	validated
51490	9q34.11	9	131591112	131591112	T	G	T>G	SPOUT1	exonic	nonsynonymous SNV	1178-1	Fromer2014	24463507	623	0	exome	Schizophrenia (SCZ)	psychiatric disorder	validated
10585	9q34.13	9	134388705	134388705	C	T	C>T	POMT1	exonic	nonsynonymous SNV	406151	Fromer2014	24463507	623	0	exome	Schizophrenia (SCZ)	psychiatric disorder	validated
51162	9q34.3	9	139564152	139564152	C	T	C>T	EGFL7	exonic	nonsynonymous SNV	868184	Fromer2014	24463507	623	0	exome	Schizophrenia (SCZ)	psychiatric disorder	validated
158056	9q34.3	9	139749099	139749099	G	T	G>T	MAMDC4	exonic	nonsynonymous SNV	532891	Fromer2014	24463507	623	0	exome	Schizophrenia (SCZ)	psychiatric disorder	validated
54932	9q34.3	9	140267493	140267493	C	T	C>T	EXD3	exonic	nonsynonymous SNV	858322	Fromer2014	24463507	623	0	exome	Schizophrenia (SCZ)	psychiatric disorder	validated
415	Xp22.33	X	2867552	2867552	A	T	A>T	ARSE	exonic	nonsynonymous SNV	149020	Fromer2014	24463507	623	0	exome	Schizophrenia (SCZ)	psychiatric disorder	validated
51284	Xp22.2	X	12904513	12904513	C	T	C>T	TLR7	exonic	nonsynonymous SNV	444502	Fromer2014	24463507	623	0	exome	Schizophrenia (SCZ)	psychiatric disorder	validated
1756	Xp21.1	X	32716053	32716053	G	C	G>C	DMD	exonic	nonsynonymous SNV	516090	Fromer2014	24463507	623	0	exome	Schizophrenia (SCZ)	psychiatric disorder	validated
64061	Xp11.22	X	53113785	53113785	G	A	G>A	TSPYL2	exonic	nonsynonymous SNV	48580	Fromer2014	24463507	623	0	exome	Schizophrenia (SCZ)	psychiatric disorder	validated
10075	Xp11.22	X	53561599	53561599	G	A	G>A	HUWE1	exonic	nonsynonymous SNV	110305	Fromer2014	24463507	623	0	exome	Schizophrenia (SCZ)	psychiatric disorder	validated
10075	Xp11.22	X	53655840	53655840	G	C	G>C	HUWE1	exonic	nonsynonymous SNV	1329-1	Fromer2014	24463507	623	0	exome	Schizophrenia (SCZ)	psychiatric disorder	validated
84061	Xq21.1	X	77150849	77150849	A	T	A>T	MAGT1	exonic	nonsynonymous SNV	1154534	Fromer2014	24463507	623	0	exome	Schizophrenia (SCZ)	psychiatric disorder	validated
56000	Xq22.1	X	102337238	102337238	A	G	A>G	NXF3	exonic	nonsynonymous SNV	541292	Fromer2014	24463507	623	0	exome	Schizophrenia (SCZ)	psychiatric disorder	validated
2182	Xq23	X	108904872	108904872	G	A	G>A	ACSL4	exonic	nonsynonymous SNV	1350-1	Fromer2014	24463507	623	0	exome	Schizophrenia (SCZ)	psychiatric disorder	validated
27336	Xq26.3	X	135581821	135581821	G	A	G>A	HTATSF1	exonic	nonsynonymous SNV	1350-1	Fromer2014	24463507	623	0	exome	Schizophrenia (SCZ)	psychiatric disorder	validated
57185	1p36.11	1	24795646	24795646	C	T	C>T	NIPAL3	exonic	stopgain	540196	Fromer2014	24463507	623	0	exome	Schizophrenia (SCZ)	psychiatric disorder	validated
59269	1p34.2	1	42047669	42047669	G	A	G>A	HIVEP3	exonic	stopgain	841611	Fromer2014	24463507	623	0	exome	Schizophrenia (SCZ)	psychiatric disorder	validated
23266	1p31.1	1	82433818	82433818	C	T	C>T	ADGRL2	exonic	stopgain	132220	Fromer2014	24463507	623	0	exome	Schizophrenia (SCZ)	psychiatric disorder	validated
6884	1p13.3	1	109607282	109607282	G	A	G>A	TAF13	exonic	stopgain	796231	Fromer2014	24463507	623	0	exome	Schizophrenia (SCZ)	psychiatric disorder	validated
6935	10p11.22	10	31815671	31815671	C	T	C>T	ZEB1	exonic	stopgain	1167-1	Fromer2014	24463507	623	0	exome	Schizophrenia (SCZ)	psychiatric disorder	validated
50624	10q26.13	10	124593258	124593258	A	T	A>T	CUZD1	exonic	stopgain	528143	Fromer2014	24463507	623	0	exome	Schizophrenia (SCZ)	psychiatric disorder	validated
4288	10q26.2	10	129909975	129909975	G	A	G>A	MKI67	exonic	stopgain	1603-1	Fromer2014	24463507	623	0	exome	Schizophrenia (SCZ)	psychiatric disorder	validated
25921	11q12.1	11	57466850	57466850	G	T	G>T	ZDHHC5	exonic	stopgain	1065-1	Fromer2014	24463507	623	0	exome	Schizophrenia (SCZ)	psychiatric disorder	validated
1833	12q21.33	12	91365717	91365717	G	A	G>A	EPYC	exonic	stopgain	772125	Fromer2014	24463507	623	0	exome	Schizophrenia (SCZ)	psychiatric disorder	validated
55269	13q12.11	13	20304417	20304417	G	A	G>A	PSPC1	exonic	stopgain	496002	Fromer2014	24463507	623	0	exome	Schizophrenia (SCZ)	psychiatric disorder	validated
90313	17q11.2	17	27899058	27899058	C	T	C>T	TP53I13	exonic	stopgain	800249	Fromer2014	24463507	623	0	exome	Schizophrenia (SCZ)	psychiatric disorder	validated
84775	19q13.12	19	38189180	38189180	C	A	C>A	ZNF607	exonic	stopgain	871836	Fromer2014	24463507	623	0	exome	Schizophrenia (SCZ)	psychiatric disorder	validated
7840	2p13.1	2	73717739	73717739	C	T	C>T	ALMS1	exonic	stopgain	1607-1	Fromer2014	24463507	623	0	exome	Schizophrenia (SCZ)	psychiatric disorder	validated
4703	2q23.3	2	152548856	152548856	A	T	A>T	NEB	exonic	stopgain	482853	Fromer2014	24463507	623	0	exome	Schizophrenia (SCZ)	psychiatric disorder	validated
92667	20p11.23	20	17968834	17968834	A	T	A>T	MGME1	exonic	stopgain	862705	Fromer2014	24463507	623	0	exome	Schizophrenia (SCZ)	psychiatric disorder	validated
6453	21q22.11	21	35144424	35144424	C	T	C>T	ITSN1	exonic	stopgain	784543	Fromer2014	24463507	623	0	exome	Schizophrenia (SCZ)	psychiatric disorder	validated
23331	22q12.1	22	28497254	28497254	C	A	C>A	TTC28	exonic	stopgain	501115	Fromer2014	24463507	623	0	exome	Schizophrenia (SCZ)	psychiatric disorder	validated
51533	3p21.1	3	52448529	52448529	C	T	C>T	PHF7	exonic	stopgain	441305	Fromer2014	24463507	623	0	exome	Schizophrenia (SCZ)	psychiatric disorder	validated
7200	3q22.1	3	129695685	129695685	C	T	C>T	TRH	exonic	stopgain	477374	Fromer2014	24463507	623	0	exome	Schizophrenia (SCZ)	psychiatric disorder	validated
344838	3q23	3	142682039	142682039	C	T	C>T	PAQR9	exonic	stopgain	137333	Fromer2014	24463507	623	0	exome	Schizophrenia (SCZ)	psychiatric disorder	validated
25836	5p13.2	5	37064898	37064898	C	G	C>G	NIPBL	exonic	stopgain	436832	Fromer2014	24463507	623	0	exome	Schizophrenia (SCZ)	psychiatric disorder	validated
56134	5q31.3	5	140346499	140346499	G	T	G>T	PCDHAC2	exonic	stopgain	525586	Fromer2014	24463507	623	0	exome	Schizophrenia (SCZ)	psychiatric disorder	validated
56244	6p21.32	6	32372949	32372949	C	T	C>T	BTNL2	exonic	stopgain	872932	Fromer2014	24463507	623	0	exome	Schizophrenia (SCZ)	psychiatric disorder	validated
23376	6q16.1	6	96990826	96990826	A	T	A>T	UFL1	exonic	stopgain	1701-1	Fromer2014	24463507	623	0	exome	Schizophrenia (SCZ)	psychiatric disorder	validated
84629	7p22.1	7	5352158	5352158	C	T	C>T	TNRC18	exonic	stopgain	539100	Fromer2014	24463507	623	0	exome	Schizophrenia (SCZ)	psychiatric disorder	validated
221955	7p22.1	7	6452471	6452471	G	A	G>A	DAGLB	exonic	stopgain	1067-1	Fromer2014	24463507	623	0	exome	Schizophrenia (SCZ)	psychiatric disorder	validated
11260	12q14.2	12	64841908	64841909	CT	-	CT>-	XPOT	exonic	stoploss	111766	Fromer2014	24463507	623	0	exome	Schizophrenia (SCZ)	psychiatric disorder	validated
221264	6q21	6	109954111	109954114	TAGT	-	TAGT>-	AK9	exonic	stoploss	445597	Fromer2014	24463507	623	0	exome	Schizophrenia (SCZ)	psychiatric disorder	validated
10747	1p36.22	1	11090890	11090890	G	A	G>A	MASP2	exonic	synonymous SNV	771394	Fromer2014	24463507	623	0	exome	Schizophrenia (SCZ)	psychiatric disorder	validated
11330	1p36.21	1	15771114	15771114	T	C	T>C	CTRC	exonic	synonymous SNV	83277	Fromer2014	24463507	623	0	exome	Schizophrenia (SCZ)	psychiatric disorder	validated
27245	1p36.11	1	27876044	27876044	G	A	G>A	AHDC1	exonic	synonymous SNV	139160	Fromer2014	24463507	623	0	exome	Schizophrenia (SCZ)	psychiatric disorder	validated
1307	1p35.2	1	32148577	32148577	G	A	G>A	COL16A1	exonic	synonymous SNV	805452	Fromer2014	24463507	623	0	exome	Schizophrenia (SCZ)	psychiatric disorder	validated
79932	1p34.3	1	35908610	35908610	G	A	G>A	KIAA0319L	exonic	synonymous SNV	135142	Fromer2014	24463507	623	0	exome	Schizophrenia (SCZ)	psychiatric disorder	validated
59269	1p34.2	1	42049410	42049410	T	C	T>C	HIVEP3	exonic	synonymous SNV	455824	Fromer2014	24463507	623	0	exome	Schizophrenia (SCZ)	psychiatric disorder	validated
26009	1p31.1	1	78097966	78097966	T	G	T>G	ZZZ3	exonic	synonymous SNV	462399	Fromer2014	24463507	623	0	exome	Schizophrenia (SCZ)	psychiatric disorder	validated
8880	1p31.1	1	78430612	78430612	C	T	C>T	FUBP1	exonic	synonymous SNV	104827	Fromer2014	24463507	623	0	exome	Schizophrenia (SCZ)	psychiatric disorder	validated
8412	1p22.1	1	94057915	94057915	G	A	G>A	BCAR3	exonic	synonymous SNV	1022-1	Fromer2014	24463507	623	0	exome	Schizophrenia (SCZ)	psychiatric disorder	validated
829	1p13.2	1	113209767	113209767	G	A	G>A	CAPZA1	exonic	synonymous SNV	477374	Fromer2014	24463507	623	0	exome	Schizophrenia (SCZ)	psychiatric disorder	validated
51592	1p13.2	1	114967255	114967255	G	A	G>A	TRIM33	exonic	synonymous SNV	491254	Fromer2014	24463507	623	0	exome	Schizophrenia (SCZ)	psychiatric disorder	validated
54834	1p12	1	118462828	118462828	G	A	G>A	GDAP2	exonic	synonymous SNV	869279	Fromer2014	24463507	623	0	exome	Schizophrenia (SCZ)	psychiatric disorder	validated
11022	1q21.3	1	151755442	151755442	C	G	C>G	TDRKH	exonic	synonymous SNV	182989	Fromer2014	24463507	623	0	exome	Schizophrenia (SCZ)	psychiatric disorder	validated
2629	1q22	1	155205048	155205048	G	A	G>A	GBA	exonic	synonymous SNV	431354	Fromer2014	24463507	623	0	exome	Schizophrenia (SCZ)	psychiatric disorder	validated
60484	1q23.1	1	156593804	156593804	G	A	G>A	HAPLN2	exonic	synonymous SNV	767742	Fromer2014	24463507	623	0	exome	Schizophrenia (SCZ)	psychiatric disorder	validated
9826	1q23.1	1	156911204	156911204	G	A	G>A	ARHGEF11	exonic	synonymous SNV	518281	Fromer2014	24463507	623	0	exome	Schizophrenia (SCZ)	psychiatric disorder	validated
163589	1q25.2	1	179564848	179564848	C	G	C>G	TDRD5	exonic	synonymous SNV	779795	Fromer2014	24463507	623	0	exome	Schizophrenia (SCZ)	psychiatric disorder	validated
4811	1q42.3	1	236212203	236212203	G	A	G>A	NID1	exonic	synonymous SNV	104462	Fromer2014	24463507	623	0	exome	Schizophrenia (SCZ)	psychiatric disorder	validated
6262	1q43	1	237919662	237919662	G	A	G>A	RYR2	exonic	synonymous SNV	512437	Fromer2014	24463507	623	0	exome	Schizophrenia (SCZ)	psychiatric disorder	validated
55083	1q44	1	245772794	245772794	C	T	C>T	KIF26B	exonic	synonymous SNV	842616	Fromer2014	24463507	623	0	exome	Schizophrenia (SCZ)	psychiatric disorder	validated
22982	10p15.3	10	387255	387255	G	A	G>A	DIP2C	exonic	synonymous SNV	440849	Fromer2014	24463507	623	0	exome	Schizophrenia (SCZ)	psychiatric disorder	validated
57608	10p11.23	10	30318177	30318177	C	T	C>T	JCAD	exonic	synonymous SNV	511707	Fromer2014	24463507	623	0	exome	Schizophrenia (SCZ)	psychiatric disorder	validated
9060	10q23.31	10	89504941	89504941	T	C	T>C	PAPSS2	exonic	synonymous SNV	527778	Fromer2014	24463507	623	0	exome	Schizophrenia (SCZ)	psychiatric disorder	validated
9585	10q23.31	10	91479214	91479214	A	G	A>G	KIF20B	exonic	synonymous SNV	135872	Fromer2014	24463507	623	0	exome	Schizophrenia (SCZ)	psychiatric disorder	validated
79847	10q24.32	10	104231069	104231069	G	A	G>A	MFSD13A	exonic	synonymous SNV	533987	Fromer2014	24463507	623	0	exome	Schizophrenia (SCZ)	psychiatric disorder	validated
9409	11p11.2	11	45935423	45935423	G	T	G>T	PEX16	exonic	synonymous SNV	1065-1	Fromer2014	24463507	623	0	exome	Schizophrenia (SCZ)	psychiatric disorder	validated
8525	11p11.2	11	46388886	46388886	G	A	G>A	DGKZ	exonic	synonymous SNV	502576	Fromer2014	24463507	623	0	exome	Schizophrenia (SCZ)	psychiatric disorder	validated
1643	11p11.2	11	47256457	47256457	G	A	G>A	DDB2	exonic	synonymous SNV	770299	Fromer2014	24463507	623	0	exome	Schizophrenia (SCZ)	psychiatric disorder	validated
3619	11q12.3	11	61914279	61914279	C	G	C>G	INCENP	exonic	synonymous SNV	1001-1	Fromer2014	24463507	623	0	exome	Schizophrenia (SCZ)	psychiatric disorder	validated
9379	11q13.1	11	64435116	64435116	C	T	C>T	NRXN2	exonic	synonymous SNV	93504	Fromer2014	24463507	623	0	exome	Schizophrenia (SCZ)	psychiatric disorder	validated
7007	11q23.3	11	120989064	120989064	C	T	C>T	TECTA	exonic	synonymous SNV	48580	Fromer2014	24463507	623	0	exome	Schizophrenia (SCZ)	psychiatric disorder	validated
928	12p13.31	12	6334597	6334597	C	T	C>T	CD9	exonic	synonymous SNV	440849	Fromer2014	24463507	623	0	exome	Schizophrenia (SCZ)	psychiatric disorder	validated
283464	12q12	12	42491397	42491397	C	T	C>T	GXYLT1	exonic	synonymous SNV	775047	Fromer2014	24463507	623	0	exome	Schizophrenia (SCZ)	psychiatric disorder	validated
84070	12q13.12	12	49999165	49999165	C	T	C>T	FAM186B	exonic	synonymous SNV	BG3680-1	Fromer2014	24463507	623	0	exome	Schizophrenia (SCZ)	psychiatric disorder	validated
79837	12q13.3	12	57985105	57985105	A	G	A>G	PIP4K2C	exonic	synonymous SNV	872567	Fromer2014	24463507	623	0	exome	Schizophrenia (SCZ)	psychiatric disorder	validated
116986	12q14.1	12	58125697	58125697	C	T	C>T	AGAP2	exonic	synonymous SNV	518281	Fromer2014	24463507	623	0	exome	Schizophrenia (SCZ)	psychiatric disorder	validated
338809	12q22	12	93100896	93100896	A	G	A>G	C12orf74	exonic	synonymous SNV	453998	Fromer2014	24463507	623	0	exome	Schizophrenia (SCZ)	psychiatric disorder	validated
120863	12q23.1	12	100657501	100657501	G	A	G>A	DEPDC4	exonic	synonymous SNV	1121-1	Fromer2014	24463507	623	0	exome	Schizophrenia (SCZ)	psychiatric disorder	validated
9733	12q23.3	12	108931346	108931346	G	A	G>A	SART3	exonic	synonymous SNV	1422-1	Fromer2014	24463507	623	0	exome	Schizophrenia (SCZ)	psychiatric disorder	validated
6910	12q24.21	12	114804166	114804166	G	A	G>A	TBX5	exonic	synonymous SNV	BG1801-1	Fromer2014	24463507	623	0	exome	Schizophrenia (SCZ)	psychiatric disorder	validated
51433	12q24.31	12	121746313	121746313	A	G	A>G	ANAPC5	exonic	synonymous SNV	1069-1	Fromer2014	24463507	623	0	exome	Schizophrenia (SCZ)	psychiatric disorder	validated
9612	12q24.31	12	124856705	124856705	C	T	C>T	NCOR2	exonic	synonymous SNV	1121-1	Fromer2014	24463507	623	0	exome	Schizophrenia (SCZ)	psychiatric disorder	validated
9882	13q22.2	13	76055883	76055883	A	G	A>G	TBC1D4	exonic	synonymous SNV	86930	Fromer2014	24463507	623	0	exome	Schizophrenia (SCZ)	psychiatric disorder	validated
8451	13q34	13	113873357	113873357	T	C	T>C	CUL4A	exonic	synonymous SNV	1400-1	Fromer2014	24463507	623	0	exome	Schizophrenia (SCZ)	psychiatric disorder	validated
57096	14q11.2	14	21792934	21792934	C	T	C>T	RPGRIP1	exonic	synonymous SNV	873662	Fromer2014	24463507	623	0	exome	Schizophrenia (SCZ)	psychiatric disorder	validated
122706	14q11.2	14	23511992	23511992	C	G	C>G	PSMB11	exonic	synonymous SNV	868549	Fromer2014	24463507	623	0	exome	Schizophrenia (SCZ)	psychiatric disorder	validated
27133	14q23.2	14	63417110	63417110	G	A	G>A	KCNH5	exonic	synonymous SNV	532891	Fromer2014	24463507	623	0	exome	Schizophrenia (SCZ)	psychiatric disorder	validated
57862	14q24.3	14	74364874	74364874	A	T	A>T	ZNF410	exonic	synonymous SNV	461668	Fromer2014	24463507	623	0	exome	Schizophrenia (SCZ)	psychiatric disorder	validated
145942	15q14	15	38243324	38243324	T	C	T>C	TMCO5A	exonic	synonymous SNV	132585	Fromer2014	24463507	623	0	exome	Schizophrenia (SCZ)	psychiatric disorder	validated
11339	15q15.1	15	41602045	41602045	C	A	C>A	OIP5	exonic	synonymous SNV	522664	Fromer2014	24463507	623	0	exome	Schizophrenia (SCZ)	psychiatric disorder	validated
55466	15q25.1	15	78572424	78572424	C	T	C>T	DNAJA4	exonic	synonymous SNV	59537	Fromer2014	24463507	623	0	exome	Schizophrenia (SCZ)	psychiatric disorder	validated
8938	16p13.3	16	1397325	1397325	G	A	G>A	BAIAP3	exonic	synonymous SNV	123089	Fromer2014	24463507	623	0	exome	Schizophrenia (SCZ)	psychiatric disorder	validated
84572	16p13.3	16	1412284	1412284	C	T	C>T	GNPTG	exonic	synonymous SNV	1355-4	Fromer2014	24463507	623	0	exome	Schizophrenia (SCZ)	psychiatric disorder	validated
7874	16p13.2	16	9012921	9012921	T	C	T>C	USP7	exonic	synonymous SNV	1347-1	Fromer2014	24463507	623	0	exome	Schizophrenia (SCZ)	psychiatric disorder	validated
348158	16p12.3	16	20556566	20556566	C	T	C>T	ACSM2B	exonic	synonymous SNV	459477	Fromer2014	24463507	623	0	exome	Schizophrenia (SCZ)	psychiatric disorder	validated
55567	16p12.3	16	21123341	21123341	T	C	T>C	DNAH3	exonic	synonymous SNV	406151	Fromer2014	24463507	623	0	exome	Schizophrenia (SCZ)	psychiatric disorder	validated
124454	16p12.2	16	23546654	23546654	G	A	G>A	EARS2	exonic	synonymous SNV	791483	Fromer2014	24463507	623	0	exome	Schizophrenia (SCZ)	psychiatric disorder	validated
11273	16p11.2	16	28847370	28847370	G	A	G>A	ATXN2L	exonic	synonymous SNV	842981	Fromer2014	24463507	623	0	exome	Schizophrenia (SCZ)	psychiatric disorder	validated
113	16q12.1	16	50339706	50339706	C	T	C>T	ADCY7	exonic	synonymous SNV	779430	Fromer2014	24463507	623	0	exome	Schizophrenia (SCZ)	psychiatric disorder	validated
57338	16q24.2	16	87678579	87678579	C	T	C>T	JPH3	exonic	synonymous SNV	502576	Fromer2014	24463507	623	0	exome	Schizophrenia (SCZ)	psychiatric disorder	validated
8140	16q24.2	16	87885445	87885445	C	G	C>G	SLC7A5	exonic	synonymous SNV	147925	Fromer2014	24463507	623	0	exome	Schizophrenia (SCZ)	psychiatric disorder	validated
29123	16q24.3	16	89351546	89351546	G	A	G>A	ANKRD11	exonic	synonymous SNV	520473	Fromer2014	24463507	623	0	exome	Schizophrenia (SCZ)	psychiatric disorder	validated
124044	16q24.3	16	89764630	89764630	G	A	G>A	SPATA2L	exonic	synonymous SNV	810110	Fromer2014	24463507	623	0	exome	Schizophrenia (SCZ)	psychiatric disorder	validated
114826	17p13.3	17	1703182	1703182	G	A	G>A	SMYD4	exonic	synonymous SNV	431354	Fromer2014	24463507	623	0	exome	Schizophrenia (SCZ)	psychiatric disorder	validated
51168	17p11.2	17	18057150	18057150	C	G	C>G	MYO15A	exonic	synonymous SNV	795136	Fromer2014	24463507	623	0	exome	Schizophrenia (SCZ)	psychiatric disorder	validated
65266	17q21.31	17	40946661	40946661	C	T	C>T	WNK4	exonic	synonymous SNV	535448	Fromer2014	24463507	623	0	exome	Schizophrenia (SCZ)	psychiatric disorder	validated
6668	17q21.32	17	46000639	46000639	C	T	C>T	SP2	exonic	synonymous SNV	88026	Fromer2014	24463507	623	0	exome	Schizophrenia (SCZ)	psychiatric disorder	validated
51264	17q21.33	17	48445507	48445507	G	A	G>A	MRPL27	exonic	synonymous SNV	445688	Fromer2014	24463507	623	0	exome	Schizophrenia (SCZ)	psychiatric disorder	validated
54757	17q24.2	17	66538296	66538296	C	T	C>T	FAM20A	exonic	synonymous SNV	1173160	Fromer2014	24463507	623	0	exome	Schizophrenia (SCZ)	psychiatric disorder	validated
63893	17q25.1	17	74387663	74387663	G	A	G>A	UBE2O	exonic	synonymous SNV	482853	Fromer2014	24463507	623	0	exome	Schizophrenia (SCZ)	psychiatric disorder	validated
3959	17q25.3	17	76967715	76967715	G	A	G>A	LGALS3BP	exonic	synonymous SNV	514994	Fromer2014	24463507	623	0	exome	Schizophrenia (SCZ)	psychiatric disorder	validated
2531	18q21.33	18	61018283	61018283	G	A	G>A	KDSR	exonic	synonymous SNV	869645	Fromer2014	24463507	623	0	exome	Schizophrenia (SCZ)	psychiatric disorder	validated
5271	18q22.1	18	61645597	61645597	T	C	T>C	SERPINB8	exonic	synonymous SNV	460938	Fromer2014	24463507	623	0	exome	Schizophrenia (SCZ)	psychiatric disorder	validated
9361	19p13.3	19	5696708	5696708	C	A	C>A	LONP1	exonic	synonymous SNV	134411	Fromer2014	24463507	623	0	exome	Schizophrenia (SCZ)	psychiatric disorder	validated
79085	19p13.3	19	6458300	6458300	G	A	G>A	SLC25A23	exonic	synonymous SNV	418205	Fromer2014	24463507	623	0	exome	Schizophrenia (SCZ)	psychiatric disorder	validated
93145	19p13.2	19	9968042	9968042	A	G	A>G	OLFM2	exonic	synonymous SNV	810840	Fromer2014	24463507	623	0	exome	Schizophrenia (SCZ)	psychiatric disorder	validated
22983	19p13.2	19	12980079	12980079	G	A	G>A	MAST1	exonic	synonymous SNV	146099	Fromer2014	24463507	623	0	exome	Schizophrenia (SCZ)	psychiatric disorder	validated
7392	19q13.12	19	35760545	35760545	G	A	G>A	USF2	exonic	synonymous SNV	450346	Fromer2014	24463507	623	0	exome	Schizophrenia (SCZ)	psychiatric disorder	validated
115703	19q13.12	19	36277922	36277922	C	T	C>T	ARHGAP33	exonic	synonymous SNV	518281	Fromer2014	24463507	623	0	exome	Schizophrenia (SCZ)	psychiatric disorder	validated
10848	19q13.32	19	45900128	45900128	C	T	C>T	PPP1R13L	exonic	synonymous SNV	1013-1	Fromer2014	24463507	623	0	exome	Schizophrenia (SCZ)	psychiatric disorder	validated
2358	19q13.41	19	52272904	52272904	A	G	A>G	FPR2	exonic	synonymous SNV	495637	Fromer2014	24463507	623	0	exome	Schizophrenia (SCZ)	psychiatric disorder	validated
5178;23619	19q13.43	19	57334197	57334197	C	G	C>G	PEG3;ZIM2	exonic	synonymous SNV	496002	Fromer2014	24463507	623	0	exome	Schizophrenia (SCZ)	psychiatric disorder	validated
5212	2p22.2	2	36970391	36970391	C	T	C>T	VIT	exonic	synonymous SNV	545310	Fromer2014	24463507	623	0	exome	Schizophrenia (SCZ)	psychiatric disorder	validated
54497	2p22.2	2	37292947	37292947	C	G	C>G	HEATR5B	exonic	synonymous SNV	1169508	Fromer2014	24463507	623	0	exome	Schizophrenia (SCZ)	psychiatric disorder	validated
1768	2p11.2	2	84816001	84816001	T	C	T>C	DNAH6	exonic	synonymous SNV	536544	Fromer2014	24463507	623	0	exome	Schizophrenia (SCZ)	psychiatric disorder	validated
3631	2q11.2	2	99163059	99163059	C	T	C>T	INPP4A	exonic	synonymous SNV	402134	Fromer2014	24463507	623	0	exome	Schizophrenia (SCZ)	psychiatric disorder	validated
1146	2q37.1	2	233406102	233406102	G	A	G>A	CHRNG	exonic	synonymous SNV	135142	Fromer2014	24463507	623	0	exome	Schizophrenia (SCZ)	psychiatric disorder	validated
6640	20q11.21	20	31997942	31997942	T	C	T>C	SNTA1	exonic	synonymous SNV	1537-1	Fromer2014	24463507	623	0	exome	Schizophrenia (SCZ)	psychiatric disorder	validated
9139	20q11.22	20	32228199	32228199	C	T	C>T	CBFA2T2	exonic	synonymous SNV	445232	Fromer2014	24463507	623	0	exome	Schizophrenia (SCZ)	psychiatric disorder	validated
85449	20q11.23	20	36845847	36845847	G	A	G>A	KIAA1755	exonic	synonymous SNV	418205	Fromer2014	24463507	623	0	exome	Schizophrenia (SCZ)	psychiatric disorder	validated
9935	20q12	20	39317104	39317104	G	A	G>A	MAFB	exonic	synonymous SNV	784178	Fromer2014	24463507	623	0	exome	Schizophrenia (SCZ)	psychiatric disorder	validated
11065	20q13.12	20	44444161	44444161	C	T	C>T	UBE2C	exonic	synonymous SNV	1309-1	Fromer2014	24463507	623	0	exome	Schizophrenia (SCZ)	psychiatric disorder	validated
2778	20q13.32	20	57466823	57466823	C	T	C>T	GNAS	exonic	synonymous SNV	441214	Fromer2014	24463507	623	0	exome	Schizophrenia (SCZ)	psychiatric disorder	validated
1826	21q22.2	21	41450663	41450663	C	T	C>T	DSCAM	exonic	synonymous SNV	1632-1	Fromer2014	24463507	623	0	exome	Schizophrenia (SCZ)	psychiatric disorder	validated
54084	21q22.3	21	45947268	45947268	G	A	G>A	TSPEAR	exonic	synonymous SNV	525221	Fromer2014	24463507	623	0	exome	Schizophrenia (SCZ)	psychiatric disorder	validated
386682	21q22.3	21	45978557	45978557	A	G	A>G	KRTAP10-3	exonic	synonymous SNV	538005	Fromer2014	24463507	623	0	exome	Schizophrenia (SCZ)	psychiatric disorder	validated
8216	22q11.21	22	21351589	21351589	C	T	C>T	LZTR1	exonic	synonymous SNV	521568	Fromer2014	24463507	623	0	exome	Schizophrenia (SCZ)	psychiatric disorder	validated
4627	22q12.3	22	36714348	36714348	G	A	G>A	MYH9	exonic	synonymous SNV	1069-1	Fromer2014	24463507	623	0	exome	Schizophrenia (SCZ)	psychiatric disorder	validated
91689	22q13.2	22	42475928	42475928	C	T	C>T	SMDT1	exonic	synonymous SNV	525221	Fromer2014	24463507	623	0	exome	Schizophrenia (SCZ)	psychiatric disorder	validated
9620	22q13.31	22	46859878	46859878	G	A	G>A	CELSR1	exonic	synonymous SNV	784178	Fromer2014	24463507	623	0	exome	Schizophrenia (SCZ)	psychiatric disorder	validated
414918	22q13.33	22	50752297	50752297	G	A	G>A	DENND6B	exonic	synonymous SNV	868184	Fromer2014	24463507	623	0	exome	Schizophrenia (SCZ)	psychiatric disorder	validated
7862	3p25.3	3	9786813	9786813	T	C	T>C	BRPF1	exonic	synonymous SNV	448885	Fromer2014	24463507	623	0	exome	Schizophrenia (SCZ)	psychiatric disorder	validated
491	3p25.3	3	10491069	10491069	G	A	G>A	ATP2B2	exonic	synonymous SNV	532891	Fromer2014	24463507	623	0	exome	Schizophrenia (SCZ)	psychiatric disorder	validated
2720	3p22.3	3	33093482	33093482	G	A	G>A	GLB1	exonic	synonymous SNV	523485	Fromer2014	24463507	623	0	exome	Schizophrenia (SCZ)	psychiatric disorder	validated
85443	3p22.2	3	36778993	36778993	G	A	G>A	DCLK3	exonic	synonymous SNV	87020	Fromer2014	24463507	623	0	exome	Schizophrenia (SCZ)	psychiatric disorder	validated
1238	3p22.1	3	42907089	42907089	T	C	T>C	ACKR2	exonic	synonymous SNV	872201	Fromer2014	24463507	623	0	exome	Schizophrenia (SCZ)	psychiatric disorder	validated
9666	3q13.13	3	108394663	108394663	G	C	G>C	DZIP3	exonic	synonymous SNV	497828	Fromer2014	24463507	623	0	exome	Schizophrenia (SCZ)	psychiatric disorder	validated
10225	3q13.2	3	111342668	111342668	A	G	A>G	CD96	exonic	synonymous SNV	1161-1	Fromer2014	24463507	623	0	exome	Schizophrenia (SCZ)	psychiatric disorder	validated
10840	3q21.3	3	125869273	125869273	C	T	C>T	ALDH1L1	exonic	synonymous SNV	1513-1	Fromer2014	24463507	623	0	exome	Schizophrenia (SCZ)	psychiatric disorder	validated
23129	3q22.1	3	129277385	129277385	C	T	C>T	PLXND1	exonic	synonymous SNV	BG3759-1	Fromer2014	24463507	623	0	exome	Schizophrenia (SCZ)	psychiatric disorder	validated
285313	3q25.1	3	151167001	151167001	T	A	T>A	IGSF10	exonic	synonymous SNV	491619	Fromer2014	24463507	623	0	exome	Schizophrenia (SCZ)	psychiatric disorder	validated
1981	3q27.1	3	184041660	184041660	C	T	C>T	EIF4G1	exonic	synonymous SNV	149020	Fromer2014	24463507	623	0	exome	Schizophrenia (SCZ)	psychiatric disorder	validated
2049	3q27.1	3	184295448	184295448	C	T	C>T	EPHB3	exonic	synonymous SNV	60358	Fromer2014	24463507	623	0	exome	Schizophrenia (SCZ)	psychiatric disorder	validated
3064	4p16.3	4	3215762	3215762	G	A	G>A	HTT	exonic	synonymous SNV	858322	Fromer2014	24463507	623	0	exome	Schizophrenia (SCZ)	psychiatric disorder	validated
84640	4q31.21	4	144135892	144135892	G	A	G>A	USP38	exonic	synonymous SNV	1005-1	Fromer2014	24463507	623	0	exome	Schizophrenia (SCZ)	psychiatric disorder	validated
79888	5p15.33	5	1466865	1466865	G	A	G>A	LPCAT1	exonic	synonymous SNV	1531-1	Fromer2014	24463507	623	0	exome	Schizophrenia (SCZ)	psychiatric disorder	validated
4214	5q11.2	5	56171038	56171038	T	C	T>C	MAP3K1	exonic	synonymous SNV	528508	Fromer2014	24463507	623	0	exome	Schizophrenia (SCZ)	psychiatric disorder	validated
375449	5q12.3	5	66461391	66461391	G	A	G>A	MAST4	exonic	synonymous SNV	786370	Fromer2014	24463507	623	0	exome	Schizophrenia (SCZ)	psychiatric disorder	validated
1462	5q14.3	5	82837297	82837297	A	G	A>G	VCAN	exonic	synonymous SNV	1531-1	Fromer2014	24463507	623	0	exome	Schizophrenia (SCZ)	psychiatric disorder	validated
337876	5q23.3	5	129521214	129521214	A	G	A>G	CHSY3	exonic	synonymous SNV	92409	Fromer2014	24463507	623	0	exome	Schizophrenia (SCZ)	psychiatric disorder	validated
11127	5q31.1	5	132062165	132062165	G	A	G>A	KIF3A	exonic	synonymous SNV	521568	Fromer2014	24463507	623	0	exome	Schizophrenia (SCZ)	psychiatric disorder	validated
7416	5q31.1	5	133326732	133326732	G	A	G>A	VDAC1	exonic	synonymous SNV	1020-1	Fromer2014	24463507	623	0	exome	Schizophrenia (SCZ)	psychiatric disorder	validated
56105	5q31.3	5	140802726	140802726	G	A	G>A	PCDHGA11	exonic	synonymous SNV	432449	Fromer2014	24463507	623	0	exome	Schizophrenia (SCZ)	psychiatric disorder	validated
340075	5q32	5	149681859	149681859	G	A	G>A	ARSI	exonic	synonymous SNV	522664	Fromer2014	24463507	623	0	exome	Schizophrenia (SCZ)	psychiatric disorder	validated
25929	5q33.2	5	154275793	154275793	G	A	G>A	GEMIN5	exonic	synonymous SNV	804631	Fromer2014	24463507	623	0	exome	Schizophrenia (SCZ)	psychiatric disorder	validated
285590	5q35.1	5	171780984	171780984	C	T	C>T	SH3PXD2B	exonic	synonymous SNV	119436	Fromer2014	24463507	623	0	exome	Schizophrenia (SCZ)	psychiatric disorder	validated
1627	5q35.3	5	176885368	176885368	G	C	G>C	DBN1	exonic	synonymous SNV	442065	Fromer2014	24463507	623	0	exome	Schizophrenia (SCZ)	psychiatric disorder	validated
55770	6p25.3	6	617804	617804	G	A	G>A	EXOC2	exonic	synonymous SNV	788926	Fromer2014	24463507	623	0	exome	Schizophrenia (SCZ)	psychiatric disorder	validated
8355	6p22.2	6	26271517	26271517	G	A	G>A	HIST1H3G	exonic	synonymous SNV	1161-1	Fromer2014	24463507	623	0	exome	Schizophrenia (SCZ)	psychiatric disorder	validated
26531	6p22.1	6	29394846	29394846	C	T	C>T	OR11A1	exonic	synonymous SNV	1350-1	Fromer2014	24463507	623	0	exome	Schizophrenia (SCZ)	psychiatric disorder	validated
23294	6p21.31	6	34952962	34952962	G	T	G>T	ANKS1A	exonic	synonymous SNV	461303	Fromer2014	24463507	623	0	exome	Schizophrenia (SCZ)	psychiatric disorder	validated
5292	6p21.2	6	37139113	37139113	G	A	G>A	PIM1	exonic	synonymous SNV	145734	Fromer2014	24463507	623	0	exome	Schizophrenia (SCZ)	psychiatric disorder	validated
100287718	6p12.3	6	46719692	46719692	T	C	T>C	ANKRD66	exonic	synonymous SNV	1311-1	Fromer2014	24463507	623	0	exome	Schizophrenia (SCZ)	psychiatric disorder	validated
83551	6q23.2	6	132874350	132874350	T	C	T>C	TAAR8	exonic	synonymous SNV	860879	Fromer2014	24463507	623	0	exome	Schizophrenia (SCZ)	psychiatric disorder	validated
84629	7p22.1	7	5415815	5415815	G	A	G>A	TNRC18	exonic	synonymous SNV	479566	Fromer2014	24463507	623	0	exome	Schizophrenia (SCZ)	psychiatric disorder	validated
154664	7p12.3	7	48269422	48269422	T	C	T>C	ABCA13	exonic	synonymous SNV	82912	Fromer2014	24463507	623	0	exome	Schizophrenia (SCZ)	psychiatric disorder	validated
57001	7q21.3	7	96747098	96747098	T	G	T>G	SDHAF3	exonic	synonymous SNV	858322	Fromer2014	24463507	623	0	exome	Schizophrenia (SCZ)	psychiatric disorder	validated
NA;26024	7q22.1	7	99032734	99032734	C	T	C>T	ATP5J2-PTCD1;PTCD1	exonic	synonymous SNV	865627	Fromer2014	24463507	623	0	exome	Schizophrenia (SCZ)	psychiatric disorder	validated
83992	7q31.31	7	117422921	117422921	A	G	A>G	CTTNBP2	exonic	synonymous SNV	1020-1	Fromer2014	24463507	623	0	exome	Schizophrenia (SCZ)	psychiatric disorder	validated
26266	7q33	7	135387623	135387623	G	A	G>A	SLC13A4	exonic	synonymous SNV	1426-1	Fromer2014	24463507	623	0	exome	Schizophrenia (SCZ)	psychiatric disorder	validated
23145	7q36.1	7	149489224	149489224	C	A	C>A	SSPO	exonic	synonymous SNV	1508-1	Fromer2014	24463507	623	0	exome	Schizophrenia (SCZ)	psychiatric disorder	validated
155038	7q36.1	7	150174395	150174395	C	A	C>A	GIMAP8	exonic	synonymous SNV	61729	Fromer2014	24463507	623	0	exome	Schizophrenia (SCZ)	psychiatric disorder	validated
6101	8q12.1	8	55538878	55538878	T	C	T>C	RP1	exonic	synonymous SNV	182623	Fromer2014	24463507	623	0	exome	Schizophrenia (SCZ)	psychiatric disorder	validated
92421	8q21.13	8	82665438	82665438	C	T	C>T	CHMP4C	exonic	synonymous SNV	842616	Fromer2014	24463507	623	0	exome	Schizophrenia (SCZ)	psychiatric disorder	validated
286077	8q24.3	8	144808892	144808892	A	G	A>G	FAM83H	exonic	synonymous SNV	436832	Fromer2014	24463507	623	0	exome	Schizophrenia (SCZ)	psychiatric disorder	validated
158038	9p21.2	9	27949137	27949137	C	T	C>T	LINGO2	exonic	synonymous SNV	843347	Fromer2014	24463507	623	0	exome	Schizophrenia (SCZ)	psychiatric disorder	validated
11258	9p13.3	9	34620396	34620396	G	A	G>A	DCTN3	exonic	synonymous SNV	497098	Fromer2014	24463507	623	0	exome	Schizophrenia (SCZ)	psychiatric disorder	validated
1514	9q21.33	9	90346019	90346019	G	A	G>A	CTSL	exonic	synonymous SNV	482488	Fromer2014	24463507	623	0	exome	Schizophrenia (SCZ)	psychiatric disorder	validated
23452	9q33.3	9	129854067	129854067	A	G	A>G	ANGPTL2	exonic	synonymous SNV	444136	Fromer2014	24463507	623	0	exome	Schizophrenia (SCZ)	psychiatric disorder	validated
23511	9q34.11	9	131761544	131761544	G	A	G>A	NUP188	exonic	synonymous SNV	1349-1	Fromer2014	24463507	623	0	exome	Schizophrenia (SCZ)	psychiatric disorder	validated
25	9q34.12	9	133750294	133750294	C	T	C>T	ABL1	exonic	synonymous SNV	433910	Fromer2014	24463507	623	0	exome	Schizophrenia (SCZ)	psychiatric disorder	validated
56623	9q34.3	9	139326418	139326418	G	A	G>A	INPP5E	exonic	synonymous SNV	810840	Fromer2014	24463507	623	0	exome	Schizophrenia (SCZ)	psychiatric disorder	validated
4851	9q34.3	9	139391864	139391864	G	A	G>A	NOTCH1	exonic	synonymous SNV	460938	Fromer2014	24463507	623	0	exome	Schizophrenia (SCZ)	psychiatric disorder	validated
139221	Xq22.3	X	105449650	105449650	G	A	G>A	MUM1L1	exonic	synonymous SNV	122358	Fromer2014	24463507	623	0	exome	Schizophrenia (SCZ)	psychiatric disorder	validated
201625	3p14.3	3	57431959	57431959	G	A	G>A	DNAH12	exonic	unknown	417109	Fromer2014	24463507	623	0	exome	Schizophrenia (SCZ)	psychiatric disorder	validated
1740	11q14.1	11	83194295	83194295	C	T	C>T	DLG2	splicing	Splice-site mutation	45292	Fromer2014	24463507	623	0	exome	Schizophrenia (SCZ)	psychiatric disorder	validated
57787	19q13.32	19	45800933	45800933	G	A	G>A	MARK4	splicing	Splice-site mutation	797327	Fromer2014	24463507	623	0	exome	Schizophrenia (SCZ)	psychiatric disorder	validated
6326	2q24.3	2	166187838	166187838	A	G	A>G	SCN2A	splicing	Splice-site mutation	1317-1	Fromer2014	24463507	623	0	exome	Schizophrenia (SCZ)	psychiatric disorder	validated
57644	20q11.22	20	33588493	33588493	G	A	G>A	MYH7B	splicing	Splice-site mutation	121262	Fromer2014	24463507	623	0	exome	Schizophrenia (SCZ)	psychiatric disorder	validated
5067	3p12.3	3	74334644	74334644	T	A	T>A	CNTN3	splicing	Splice-site mutation	501481	Fromer2014	24463507	623	0	exome	Schizophrenia (SCZ)	psychiatric disorder	validated
51388	16q22.1	16	69374165	69374175	GAAAATTCACT	-	GAAAATTCACT>-	NIP7	exonic	frameshift deletion	24776741_30	SE McCarthy 2014	24776741	57	0	exome	Schizophrenia (SCZ)	psychiatric disorder	validated
25914	18q22.2	18	67741212	67741215	TTGA	-	TTGA>-	RTTN	exonic	frameshift deletion	24776741_2	SE McCarthy 2014	24776741	57	0	exome	Schizophrenia (SCZ)	psychiatric disorder	validated
3383	19p13.2	19	10394193	10394194	CT	-	CT>-	ICAM1	exonic	frameshift deletion	24776741_60	SE McCarthy 2014	24776741	57	0	exome	Schizophrenia (SCZ)	psychiatric disorder	validated
143425	11p15.4	11	7334755	7334755	-	AA	->AA	SYT9	exonic	frameshift insertion	24776741_29	SE McCarthy 2014	24776741	57	0	exome	Schizophrenia (SCZ)	psychiatric disorder	validated
115650	22q13.2	22	42321392	42321392	-	AAGAC	->AAGAC	TNFRSF13C	exonic	frameshift insertion	24776741_14	SE McCarthy 2014	24776741	57	0	exome	Schizophrenia (SCZ)	psychiatric disorder	validated
7007	11q23.3	11	121028741	121028741	C	G	C>G	TECTA	exonic	nonsynonymous SNV	24776741_20	SE McCarthy 2014	24776741	57	0	exome	Schizophrenia (SCZ)	psychiatric disorder	validated
8943	19p13.3	19	2127153	2127153	C	T	C>T	AP3D1	exonic	nonsynonymous SNV	24776741_20	SE McCarthy 2014	24776741	57	0	exome	Schizophrenia (SCZ)	psychiatric disorder	validated
283659	15q21.3	15	55965637	55965637	C	T	C>T	PRTG	exonic	nonsynonymous SNV	24776741_20	SE McCarthy 2014	24776741	57	0	exome	Schizophrenia (SCZ)	psychiatric disorder	validated
55187	1p36.22	1	12316498	12316498	C	T	C>T	VPS13D	exonic	nonsynonymous SNV	24776741_19	SE McCarthy 2014	24776741	57	0	exome	Schizophrenia (SCZ)	psychiatric disorder	validated
4041	11q13.2	11	68204419	68204419	T	C	T>C	LRP5	exonic	nonsynonymous SNV	24776741_53	SE McCarthy 2014	24776741	57	0	exome	Schizophrenia (SCZ)	psychiatric disorder	validated
10075	Xp11.22	X	53654776	53654776	G	A	G>A	HUWE1	exonic	nonsynonymous SNV	24776741_4	SE McCarthy 2014	24776741	57	0	exome	Schizophrenia (SCZ)	psychiatric disorder	validated
57680	14q11.2	14	21860919	21860919	C	A	C>A	CHD8	exonic	nonsynonymous SNV	24776741_37	SE McCarthy 2014	24776741	57	0	exome	Schizophrenia (SCZ)	psychiatric disorder	validated
3996	17p11.2	17	18136037	18136037	G	A	G>A	LLGL1	exonic	nonsynonymous SNV	24776741_14	SE McCarthy 2014	24776741	57	0	exome	Schizophrenia (SCZ)	psychiatric disorder	validated
83696	8q24.3	8	140922446	140922446	G	A	G>A	TRAPPC9	exonic	nonsynonymous SNV	24776741_37	SE McCarthy 2014	24776741	57	0	exome	Schizophrenia (SCZ)	psychiatric disorder	validated
57496	16p13.12	16	14340403	14340403	G	A	G>A	MKL2	exonic	nonsynonymous SNV	24776741_32	SE McCarthy 2014	24776741	57	0	exome	Schizophrenia (SCZ)	psychiatric disorder	validated
22872	4q21.22	4	83770052	83770052	C	T	C>T	SEC31A	exonic	nonsynonymous SNV	24776741_15	SE McCarthy 2014	24776741	57	0	exome	Schizophrenia (SCZ)	psychiatric disorder	validated
22872	4q21.22	4	83770051	83770051	C	A	C>A	SEC31A	exonic	nonsynonymous SNV	24776741_15	SE McCarthy 2014	24776741	57	0	exome	Schizophrenia (SCZ)	psychiatric disorder	validated
80789	11q12.3	11	62414716	62414716	G	T	G>T	INTS5	exonic	nonsynonymous SNV	24776741_24	SE McCarthy 2014	24776741	57	0	exome	Schizophrenia (SCZ)	psychiatric disorder	validated
4204	Xq28	X	153296711	153296711	C	T	C>T	MECP2	exonic	nonsynonymous SNV	24776741_17	SE McCarthy 2014	24776741	57	0	exome	Schizophrenia (SCZ)	psychiatric disorder	validated
130271	2p21	2	43958706	43958706	G	A	G>A	PLEKHH2	exonic	nonsynonymous SNV	24776741_39	SE McCarthy 2014	24776741	57	0	exome	Schizophrenia (SCZ)	psychiatric disorder	validated
7511	10q25.1	10	111642192	111642192	A	C	A>C	XPNPEP1	exonic	nonsynonymous SNV	24776741_49	SE McCarthy 2014	24776741	57	0	exome	Schizophrenia (SCZ)	psychiatric disorder	validated
167	6p12.3	6	49815960	49815960	A	C	A>C	CRISP1	exonic	nonsynonymous SNV	24776741_49	SE McCarthy 2014	24776741	57	0	exome	Schizophrenia (SCZ)	psychiatric disorder	validated
29842	2q14.2	2	122000033	122000033	G	T	G>T	TFCP2L1	exonic	nonsynonymous SNV	24776741_32	SE McCarthy 2014	24776741	57	0	exome	Schizophrenia (SCZ)	psychiatric disorder	validated
6520	11q12.3	11	62623787	62623787	C	A	C>A	SLC3A2	exonic	nonsynonymous SNV	24776741_4	SE McCarthy 2014	24776741	57	0	exome	Schizophrenia (SCZ)	psychiatric disorder	validated
22843	17q22	17	57058042	57058042	T	C	T>C	PPM1E	exonic	nonsynonymous SNV	24776741_6	SE McCarthy 2014	24776741	57	0	exome	Schizophrenia (SCZ)	psychiatric disorder	validated
143458	11p13	11	36248656	36248656	T	C	T>C	LDLRAD3	exonic	nonsynonymous SNV	24776741_45	SE McCarthy 2014	24776741	57	0	exome	Schizophrenia (SCZ)	psychiatric disorder	validated
84842	1p34.1	1	45793553	45793553	G	A	G>A	HPDL	exonic	nonsynonymous SNV	24776741_49	SE McCarthy 2014	24776741	57	0	exome	Schizophrenia (SCZ)	psychiatric disorder	validated
153241	5q23.2	5	122754062	122754062	A	G	A>G	CEP120	exonic	nonsynonymous SNV	24776741_45	SE McCarthy 2014	24776741	57	0	exome	Schizophrenia (SCZ)	psychiatric disorder	validated
23657	4q28.3	4	139104371	139104371	T	G	T>G	SLC7A11	exonic	nonsynonymous SNV	24776741_26	SE McCarthy 2014	24776741	57	0	exome	Schizophrenia (SCZ)	psychiatric disorder	validated
5104	14q32.13	14	95058502	95058502	G	A	G>A	SERPINA5	exonic	nonsynonymous SNV	24776741_15	SE McCarthy 2014	24776741	57	0	exome	Schizophrenia (SCZ)	psychiatric disorder	validated
163589	1q25.2	1	179561962	179561962	G	A	G>A	TDRD5	exonic	nonsynonymous SNV	24776741_45	SE McCarthy 2014	24776741	57	0	exome	Schizophrenia (SCZ)	psychiatric disorder	validated
57099	15q14	15	34295260	34295260	G	A	G>A	AVEN	exonic	nonsynonymous SNV	24776741_39	SE McCarthy 2014	24776741	57	0	exome	Schizophrenia (SCZ)	psychiatric disorder	validated
387748	11p15.4	11	5758539	5758539	G	A	G>A	OR56B1	exonic	nonsynonymous SNV	24776741_26	SE McCarthy 2014	24776741	57	0	exome	Schizophrenia (SCZ)	psychiatric disorder	validated
3834	6q27	6	168442811	168442811	C	T	C>T	KIF25	exonic	nonsynonymous SNV	24776741_56	SE McCarthy 2014	24776741	57	0	exome	Schizophrenia (SCZ)	psychiatric disorder	validated
7273	2q31.2	2	179417060	179417060	G	A	G>A	TTN	exonic	nonsynonymous SNV	24776741_56	SE McCarthy 2014	24776741	57	0	exome	Schizophrenia (SCZ)	psychiatric disorder	validated
23324	4p16.1	4	6588893	6588893	C	T	C>T	MAN2B2	exonic	nonsynonymous SNV	24776741_43	SE McCarthy 2014	24776741	57	0	exome	Schizophrenia (SCZ)	psychiatric disorder	validated
63895	18p11.22	18	10691256	10691256	G	A	G>A	PIEZO2	exonic	nonsynonymous SNV	24776741_65	SE McCarthy 2014	24776741	57	0	exome	Schizophrenia (SCZ)	psychiatric disorder	validated
84812	2q35	2	219498436	219498436	A	G	A>G	PLCD4	exonic	nonsynonymous SNV	24776741_62	SE McCarthy 2014	24776741	57	0	exome	Schizophrenia (SCZ)	psychiatric disorder	validated
4810	Xp22.13	X	17744090	17744090	G	A	G>A	NHS	exonic	nonsynonymous SNV	24776741_21	SE McCarthy 2014	24776741	57	0	exome	Schizophrenia (SCZ)	psychiatric disorder	validated
79192	5p15.33	5	3601122	3601122	C	G	C>G	IRX1	exonic	nonsynonymous SNV	24776741_52	SE McCarthy 2014	24776741	57	0	exome	Schizophrenia (SCZ)	psychiatric disorder	validated
26053	7q11.22	7	69364416	69364416	C	T	C>T	AUTS2	exonic	stopgain	24776741_58	SE McCarthy 2014	24776741	57	0	exome	Schizophrenia (SCZ)	psychiatric disorder	validated
7010	9p21.2	9	27197558	27197558	G	T	G>T	TEK	exonic	stopgain	24776741_17	SE McCarthy 2014	24776741	57	0	exome	Schizophrenia (SCZ)	psychiatric disorder	validated
5949	10q11.22	10	48390369	48390369	G	C	G>C	RBP3	exonic	synonymous SNV	24776741_12	SE McCarthy 2014	24776741	57	0	exome	Schizophrenia (SCZ)	psychiatric disorder	validated
8085	12q13.12	12	49420670	49420670	C	T	C>T	KMT2D	exonic	synonymous SNV	24776741_51	SE McCarthy 2014	24776741	57	0	exome	Schizophrenia (SCZ)	psychiatric disorder	validated
23261	1p36.23	1	7811441	7811441	A	G	A>G	CAMTA1	exonic	synonymous SNV	24776741_37	SE McCarthy 2014	24776741	57	0	exome	Schizophrenia (SCZ)	psychiatric disorder	validated
4928	11p15.4	11	3697753	3697753	G	C	G>C	NUP98	exonic	synonymous SNV	24776741_16	SE McCarthy 2014	24776741	57	0	exome	Schizophrenia (SCZ)	psychiatric disorder	validated
1612	9q21.33	9	90301641	90301641	C	T	C>T	DAPK1	exonic	synonymous SNV	24776741_19	SE McCarthy 2014	24776741	57	0	exome	Schizophrenia (SCZ)	psychiatric disorder	validated
2185	8p21.2	8	27308409	27308409	C	T	C>T	PTK2B	exonic	synonymous SNV	24776741_40	SE McCarthy 2014	24776741	57	0	exome	Schizophrenia (SCZ)	psychiatric disorder	validated
9600	11q13.2	11	67267698	67267698	C	T	C>T	PITPNM1	exonic	synonymous SNV	24776741_53	SE McCarthy 2014	24776741	57	0	exome	Schizophrenia (SCZ)	psychiatric disorder	validated
9915	15q25.1	15	80873690	80873690	C	G	C>G	ARNT2	exonic	synonymous SNV	24776741_40	SE McCarthy 2014	24776741	57	0	exome	Schizophrenia (SCZ)	psychiatric disorder	validated
161502	15q25.1	15	81440733	81440733	T	C	T>C	CFAP161	exonic	synonymous SNV	24776741_65	SE McCarthy 2014	24776741	57	0	exome	Schizophrenia (SCZ)	psychiatric disorder	validated
26064	5p13.2	5	34687042	34687042	G	A	G>A	RAI14	exonic	synonymous SNV	24776741_51	SE McCarthy 2014	24776741	57	0	exome	Schizophrenia (SCZ)	psychiatric disorder	validated
594855	15q24.1	15	75122680	75122680	G	A	G>A	CPLX3	exonic	synonymous SNV	24776741_49	SE McCarthy 2014	24776741	57	0	exome	Schizophrenia (SCZ)	psychiatric disorder	validated
8444	1q32.1	1	206820906	206820906	A	G	A>G	DYRK3	exonic	synonymous SNV	24776741_45	SE McCarthy 2014	24776741	57	0	exome	Schizophrenia (SCZ)	psychiatric disorder	validated
80210	2q37.1	2	232100040	232100040	T	C	T>C	ARMC9	exonic	synonymous SNV	24776741_30	SE McCarthy 2014	24776741	57	0	exome	Schizophrenia (SCZ)	psychiatric disorder	validated
26526	19p13.2	19	11417384	11417384	T	C	T>C	TSPAN16	exonic	synonymous SNV	24776741_53	SE McCarthy 2014	24776741	57	0	exome	Schizophrenia (SCZ)	psychiatric disorder	validated
84059	5q14.3	5	89923420	89923420	T	C	T>C	ADGRV1	exonic	synonymous SNV	24776741_17	SE McCarthy 2014	24776741	57	0	exome	Schizophrenia (SCZ)	psychiatric disorder	validated
23310	11q25	11	134031750	134031750	A	T	A>T	NCAPD3	exonic	synonymous SNV	24776741_54	SE McCarthy 2014	24776741	57	0	exome	Schizophrenia (SCZ)	psychiatric disorder	validated
6561	7q31.32	7	122765663	122765663	A	G	A>G	SLC13A1	exonic	synonymous SNV	24776741_62	SE McCarthy 2014	24776741	57	0	exome	Schizophrenia (SCZ)	psychiatric disorder	validated
8714	17q21.33	17	48760973	48760973	G	C	G>C	ABCC3	exonic	synonymous SNV	24776741_41	SE McCarthy 2014	24776741	57	0	exome	Schizophrenia (SCZ)	psychiatric disorder	validated
143425	11p15.4	11	7334755	7334755	-	TT	->TT	SYT9	exonic	frameshift substitution	29	McCarthy2014	24776741	57	0	exome	Schizophrenia (SCZ)	psychiatric disorder	not_available
25914	18q22.2	18	67741213	67741216	TTGA	-	TTGA>-	RTTN	exonic	frameshift substitution	2	McCarthy2014	24776741	57	0	exome	Schizophrenia (SCZ)	psychiatric disorder	not_available
3383	19p13.2	19	10394194	10394195	CT	-	CT>-	ICAM1	exonic	frameshift substitution	60	McCarthy2014	24776741	57	0	exome	Schizophrenia (SCZ)	psychiatric disorder	not_available
115650	22q13.2	22	42321392	42321392	-	AAGAC	->AAGAC	TNFRSF13C	exonic	frameshift substitution	14	McCarthy2014	24776741	57	0	exome	Schizophrenia (SCZ)	psychiatric disorder	not_available
51388	16q22.1	16	69374166	69374180	GAAAATTCACTAAAA	-	GAAAATTCACTAAAA>-	NIP7	exonic	nonframeshift substitution	30	McCarthy2014	24776741	57	0	exome	Schizophrenia (SCZ)	psychiatric disorder	not_available
85285	17q21.2	17	39340796	39340853	ACGGCAGCAGCTGGACATACCACAGCTGGGGTGGCAGGTGGTCTGACAGCAGAGTGGG	-	ACGGCAGCAGCTGGACATACCACAGCTGGGGTGGCAGGTGGTCTGACAGCAGAGTGGG>-	KRTAP4-1	exonic	nonframeshift substitution	3	McCarthy2014	24776741	57	0	exome	Schizophrenia (SCZ)	psychiatric disorder	not_available
55187	1p36.22	1	12316498	12316498	C	T	C>T	VPS13D	exonic	nonsynonymous SNV	19	McCarthy2014	24776741	57	0	exome	Schizophrenia (SCZ)	psychiatric disorder	not_available
84842	1p34.1	1	45793553	45793553	G	A	G>A	HPDL	exonic	nonsynonymous SNV	49	McCarthy2014	24776741	57	0	exome	Schizophrenia (SCZ)	psychiatric disorder	not_available
163589	1q25.2	1	179561962	179561962	G	A	G>A	TDRD5	exonic	nonsynonymous SNV	45	McCarthy2014	24776741	57	0	exome	Schizophrenia (SCZ)	psychiatric disorder	not_available
5949	10q11.22	10	48390369	48390369	C	G	C>G	RBP3	exonic	nonsynonymous SNV	12	McCarthy2014	24776741	57	0	exome	Schizophrenia (SCZ)	psychiatric disorder	not_available
7511	10q25.1	10	111642192	111642192	T	G	T>G	XPNPEP1	exonic	nonsynonymous SNV	49	McCarthy2014	24776741	57	0	exome	Schizophrenia (SCZ)	psychiatric disorder	not_available
4928	11p15.4	11	3697753	3697753	C	G	C>G	NUP98	exonic	nonsynonymous SNV	16	McCarthy2014	24776741	57	0	exome	Schizophrenia (SCZ)	psychiatric disorder	not_available
387748	11p15.4	11	5758539	5758539	G	A	G>A	OR56B1	exonic	nonsynonymous SNV	26	McCarthy2014	24776741	57	0	exome	Schizophrenia (SCZ)	psychiatric disorder	not_available
143458	11p13	11	36248656	36248656	T	C	T>C	LDLRAD3	exonic	nonsynonymous SNV	45	McCarthy2014	24776741	57	0	exome	Schizophrenia (SCZ)	psychiatric disorder	not_available
80789	11q12.3	11	62414716	62414716	C	A	C>A	INTS5	exonic	nonsynonymous SNV	24	McCarthy2014	24776741	57	0	exome	Schizophrenia (SCZ)	psychiatric disorder	not_available
6520	11q12.3	11	62623787	62623787	C	A	C>A	SLC3A2	exonic	nonsynonymous SNV	4	McCarthy2014	24776741	57	0	exome	Schizophrenia (SCZ)	psychiatric disorder	not_available
9600	11q13.2	11	67267698	67267698	G	A	G>A	PITPNM1	exonic	nonsynonymous SNV	53	McCarthy2014	24776741	57	0	exome	Schizophrenia (SCZ)	psychiatric disorder	not_available
4041	11q13.2	11	68204419	68204419	T	C	T>C	LRP5	exonic	nonsynonymous SNV	53	McCarthy2014	24776741	57	0	exome	Schizophrenia (SCZ)	psychiatric disorder	not_available
7007	11q23.3	11	121028741	121028741	C	G	C>G	TECTA	exonic	nonsynonymous SNV	20	McCarthy2014	24776741	57	0	exome	Schizophrenia (SCZ)	psychiatric disorder	not_available
23310	11q25	11	134031750	134031750	T	A	T>A	NCAPD3	exonic	nonsynonymous SNV	54	McCarthy2014	24776741	57	0	exome	Schizophrenia (SCZ)	psychiatric disorder	not_available
5104	14q32.13	14	95058502	95058502	G	A	G>A	SERPINA5	exonic	nonsynonymous SNV	15	McCarthy2014	24776741	57	0	exome	Schizophrenia (SCZ)	psychiatric disorder	not_available
57099	15q14	15	34295260	34295260	C	T	C>T	AVEN	exonic	nonsynonymous SNV	39	McCarthy2014	24776741	57	0	exome	Schizophrenia (SCZ)	psychiatric disorder	not_available
283659	15q21.3	15	55965637	55965637	G	A	G>A	PRTG	exonic	nonsynonymous SNV	20	McCarthy2014	24776741	57	0	exome	Schizophrenia (SCZ)	psychiatric disorder	not_available
57496	16p13.12	16	14340403	14340403	G	A	G>A	MKL2	exonic	nonsynonymous SNV	32	McCarthy2014	24776741	57	0	exome	Schizophrenia (SCZ)	psychiatric disorder	not_available
5187	17p13.1	17	8052884	8052884	C	T	C>T	PER1	exonic	nonsynonymous SNV	3	McCarthy2014	24776741	57	0	exome	Schizophrenia (SCZ)	psychiatric disorder	not_available
3996	17p11.2	17	18136037	18136037	G	A	G>A	LLGL1	exonic	nonsynonymous SNV	14	McCarthy2014	24776741	57	0	exome	Schizophrenia (SCZ)	psychiatric disorder	not_available
22843	17q22	17	57058042	57058042	T	C	T>C	PPM1E	exonic	nonsynonymous SNV	6	McCarthy2014	24776741	57	0	exome	Schizophrenia (SCZ)	psychiatric disorder	not_available
63895	18p11.22	18	10691256	10691256	C	T	C>T	PIEZO2	exonic	nonsynonymous SNV	65	McCarthy2014	24776741	57	0	exome	Schizophrenia (SCZ)	psychiatric disorder	not_available
8943	19p13.3	19	2127153	2127153	G	A	G>A	AP3D1	exonic	nonsynonymous SNV	20	McCarthy2014	24776741	57	0	exome	Schizophrenia (SCZ)	psychiatric disorder	not_available
84467	19p13.2	19	8206610	8206610	C	T	C>T	FBN3	exonic	nonsynonymous SNV	31	McCarthy2014	24776741	57	0	exome	Schizophrenia (SCZ)	psychiatric disorder	not_available
130271	2p21	2	43958706	43958706	G	A	G>A	PLEKHH2	exonic	nonsynonymous SNV	39	McCarthy2014	24776741	57	0	exome	Schizophrenia (SCZ)	psychiatric disorder	not_available
29842	2q14.2	2	122000033	122000033	C	A	C>A	TFCP2L1	exonic	nonsynonymous SNV	32	McCarthy2014	24776741	57	0	exome	Schizophrenia (SCZ)	psychiatric disorder	not_available
53353	2q22.1	2	141250225	141250225	C	G	C>G	LRP1B	exonic	nonsynonymous SNV	31	McCarthy2014	24776741	57	0	exome	Schizophrenia (SCZ)	psychiatric disorder	not_available
84812	2q35	2	219498436	219498436	A	G	A>G	PLCD4	exonic	nonsynonymous SNV	62	McCarthy2014	24776741	57	0	exome	Schizophrenia (SCZ)	psychiatric disorder	not_available
23324	4p16.1	4	6588893	6588893	C	T	C>T	MAN2B2	exonic	nonsynonymous SNV	43	McCarthy2014	24776741	57	0	exome	Schizophrenia (SCZ)	psychiatric disorder	not_available
22872	4q21.22	4	83770052	83770052	G	A	G>A	SEC31A	exonic	nonsynonymous SNV	15	McCarthy2014	24776741	57	0	exome	Schizophrenia (SCZ)	psychiatric disorder	not_available
23657	4q28.3	4	139104371	139104371	A	C	A>C	SLC7A11	exonic	nonsynonymous SNV	26	McCarthy2014	24776741	57	0	exome	Schizophrenia (SCZ)	psychiatric disorder	not_available
79192	5p15.33	5	3601122	3601122	C	G	C>G	IRX1	exonic	nonsynonymous SNV	52	McCarthy2014	24776741	57	0	exome	Schizophrenia (SCZ)	psychiatric disorder	not_available
153241	5q23.2	5	122754062	122754062	T	C	T>C	CEP120	exonic	nonsynonymous SNV	45	McCarthy2014	24776741	57	0	exome	Schizophrenia (SCZ)	psychiatric disorder	not_available
167	6p12.3	6	49815960	49815960	T	G	T>G	CRISP1	exonic	nonsynonymous SNV	49	McCarthy2014	24776741	57	0	exome	Schizophrenia (SCZ)	psychiatric disorder	not_available
3834	6q27	6	168442811	168442811	C	T	C>T	KIF25	exonic	nonsynonymous SNV	56	McCarthy2014	24776741	57	0	exome	Schizophrenia (SCZ)	psychiatric disorder	not_available
83696	8q24.3	8	140922446	140922446	C	T	C>T	TRAPPC9	exonic	nonsynonymous SNV	37	McCarthy2014	24776741	57	0	exome	Schizophrenia (SCZ)	psychiatric disorder	not_available
4810	Xp22.13	X	17744090	17744090	G	A	G>A	NHS	exonic	nonsynonymous SNV	21	McCarthy2014	24776741	57	0	exome	Schizophrenia (SCZ)	psychiatric disorder	not_available
10075	Xp11.22	X	53654776	53654776	C	T	C>T	HUWE1	exonic	nonsynonymous SNV	4	McCarthy2014	24776741	57	0	exome	Schizophrenia (SCZ)	psychiatric disorder	not_available
4204	Xq28	X	153296711	153296711	G	A	G>A	MECP2	exonic	nonsynonymous SNV	17	McCarthy2014	24776741	57	0	exome	Schizophrenia (SCZ)	psychiatric disorder	not_available
8085	12q13.12	12	49420670	49420670	G	A	G>A	KMT2D	exonic	stopgain	51	McCarthy2014	24776741	57	0	exome	Schizophrenia (SCZ)	psychiatric disorder	not_available
57680	14q11.2	14	21860919	21860919	G	T	G>T	CHD8	exonic	stopgain	37	McCarthy2014	24776741	57	0	exome	Schizophrenia (SCZ)	psychiatric disorder	not_available
26053	7q11.22	7	69364416	69364416	C	T	C>T	AUTS2	exonic	stopgain	58	McCarthy2014	24776741	57	0	exome	Schizophrenia (SCZ)	psychiatric disorder	not_available
7010	9p21.2	9	27197558	27197558	G	T	G>T	TEK	exonic	stopgain	17	McCarthy2014	24776741	57	0	exome	Schizophrenia (SCZ)	psychiatric disorder	not_available
23261	1p36.23	1	7811441	7811441	A	G	A>G	CAMTA1	exonic	synonymous SNV	37	McCarthy2014	24776741	57	0	exome	Schizophrenia (SCZ)	psychiatric disorder	not_available
8444	1q32.1	1	206820906	206820906	A	G	A>G	DYRK3	exonic	synonymous SNV	45	McCarthy2014	24776741	57	0	exome	Schizophrenia (SCZ)	psychiatric disorder	not_available
594855	15q24.1	15	75122680	75122680	G	A	G>A	CPLX3	exonic	synonymous SNV	49	McCarthy2014	24776741	57	0	exome	Schizophrenia (SCZ)	psychiatric disorder	not_available
9915	15q25.1	15	80873690	80873690	C	G	C>G	ARNT2	exonic	synonymous SNV	40	McCarthy2014	24776741	57	0	exome	Schizophrenia (SCZ)	psychiatric disorder	not_available
161502	15q25.1	15	81440733	81440733	T	C	T>C	CFAP161	exonic	synonymous SNV	65	McCarthy2014	24776741	57	0	exome	Schizophrenia (SCZ)	psychiatric disorder	not_available
8714	17q21.33	17	48760973	48760973	G	C	G>C	ABCC3	exonic	synonymous SNV	41	McCarthy2014	24776741	57	0	exome	Schizophrenia (SCZ)	psychiatric disorder	not_available
26526	19p13.2	19	11417384	11417384	T	C	T>C	TSPAN16	exonic	synonymous SNV	53	McCarthy2014	24776741	57	0	exome	Schizophrenia (SCZ)	psychiatric disorder	not_available
7273	2q31.2	2	179417060	179417060	C	T	C>T	TTN	exonic	synonymous SNV	56	McCarthy2014	24776741	57	0	exome	Schizophrenia (SCZ)	psychiatric disorder	not_available
80210	2q37.1	2	232100040	232100040	T	C	T>C	ARMC9	exonic	synonymous SNV	30	McCarthy2014	24776741	57	0	exome	Schizophrenia (SCZ)	psychiatric disorder	not_available
26064	5p13.2	5	34687042	34687042	G	A	G>A	RAI14	exonic	synonymous SNV	51	McCarthy2014	24776741	57	0	exome	Schizophrenia (SCZ)	psychiatric disorder	not_available
84059	5q14.3	5	89923420	89923420	T	C	T>C	ADGRV1	exonic	synonymous SNV	17	McCarthy2014	24776741	57	0	exome	Schizophrenia (SCZ)	psychiatric disorder	not_available
6561	7q31.32	7	122765663	122765663	T	C	T>C	SLC13A1	exonic	synonymous SNV	62	McCarthy2014	24776741	57	0	exome	Schizophrenia (SCZ)	psychiatric disorder	not_available
2185	8p21.2	8	27308409	27308409	C	T	C>T	PTK2B	exonic	synonymous SNV	40	McCarthy2014	24776741	57	0	exome	Schizophrenia (SCZ)	psychiatric disorder	not_available
1612	9q21.33	9	90301641	90301641	C	T	C>T	DAPK1	exonic	synonymous SNV	19	McCarthy2014	24776741	57	0	exome	Schizophrenia (SCZ)	psychiatric disorder	not_available
57597	17q25.3	17	79412661	79412661	T	C	T>C	BAHCC1	exonic	unknown	55	McCarthy2014	24776741	57	0	exome	Schizophrenia (SCZ)	psychiatric disorder	not_available
5591	8q11.21	8	48868449	48868449	C	T	C>T	PRKDC	exonic	unknown	49	McCarthy2014	24776741	57	0	exome	Schizophrenia (SCZ)	psychiatric disorder	not_available
3626	12q13.3	12	57843365	57843365	C	-	C>-	INHBC	exonic	frameshift substitution	.	Takata 2014	24853937	231	34	exome	Schizophrenia (SCZ)	psychiatric disorder	validated
9739	16p11.2	16	30976335	30976335	C	-	C>-	SETD1A	exonic	frameshift substitution	.	Takata 2014	24853937	231	34	exome	Schizophrenia (SCZ)	psychiatric disorder	validated
3709	12p11.23	12	26816636	26816638	CTG	AGGTCAGTGTC	CTG>AGGTCAGTGTC	ITPR2	exonic	frameshift substitution	.	Takata 2014	24853937	231	34	exome	Schizophrenia (SCZ)	psychiatric disorder	validated
9731	1p36.32	1	3753245	3753258	CAGGGACTCTGCTG	-	CAGGGACTCTGCTG>-	CEP104	exonic	nonframeshift deletion	.	Takata 2014	24853937	231	34	exome	Schizophrenia (SCZ)	psychiatric disorder	validated
9739	16p11.2	16	30992058	30992059	AG	-	AG>-	SETD1A	splicing	Splice-site mutation	.	Takata 2014	24853937	231	34	exome	Schizophrenia (SCZ)	psychiatric disorder	validated
27245	1p36.11	1	27877168	27877168	G	A	G>A	AHDC1	exonic	nonsynonymous SNV	98708	Guipponi 2014	25420024	53	0	exome	Schizophrenia (SCZ)	psychiatric disorder	validated
11218	1p13.2	1	112298709	112298709	G	C	G>C	DDX20	exonic	nonsynonymous SNV	SP-226	Guipponi 2014	25420024	53	0	exome	Schizophrenia (SCZ)	psychiatric disorder	validated
51780	5q31.2	5	137760007	137760007	C	T	C>T	KDM3B	exonic	nonsynonymous SNV	15LE-p	Guipponi 2014	25420024	53	0	exome	Schizophrenia (SCZ)	psychiatric disorder	validated
64101	7q32.1	7	127670367	127670367	G	C	G>C	LRRC4	exonic	nonsynonymous SNV	360	Guipponi 2014	25420024	53	0	exome	Schizophrenia (SCZ)	psychiatric disorder	validated
5701	7q22.1	7	103004595	103004595	G	T	G>T	PSMC2	exonic	nonsynonymous SNV	12JC-p	Guipponi 2014	25420024	53	0	exome	Schizophrenia (SCZ)	psychiatric disorder	validated
79832	11p13	11	32975712	32975712	T	C	T>C	QSER1	exonic	nonsynonymous SNV	98768	Guipponi 2014	25420024	53	0	exome	Schizophrenia (SCZ)	psychiatric disorder	validated
6002	4p16.3	4	3415883	3415883	G	T	G>T	RGS12	exonic	nonsynonymous SNV	SP-227	Guipponi 2014	25420024	53	0	exome	Schizophrenia (SCZ)	psychiatric disorder	validated
63027	6p25.2	6	3416010	3416010	A	C	A>C	SLC22A23	exonic	nonsynonymous SNV	SP-240	Guipponi 2014	25420024	53	0	exome	Schizophrenia (SCZ)	psychiatric disorder	validated
389827	9q34.2	9	136385362	136385362	G	A	G>A	MYMK	exonic	nonsynonymous SNV	6TP-p	Guipponi 2014	25420024	53	0	exome	Schizophrenia (SCZ)	psychiatric disorder	validated
9100	16q24.1	16	84808819	84808819	C	T	C>T	USP10	exonic	nonsynonymous SNV	2142	Guipponi 2014	25420024	53	0	exome	Schizophrenia (SCZ)	psychiatric disorder	validated
9413	9q21.11	9	71992644	71992644	C	T	C>T	FAM189A2	exonic	nonsynonymous SNV	98757	Guipponi 2014	25420024	53	0	exome	Schizophrenia (SCZ)	psychiatric disorder	validated
26038	1p36.31	1	6186767	6186767	C	T	C>T	CHD5	exonic	nonsynonymous SNV	2256	Guipponi 2014	25420024	53	0	exome	Schizophrenia (SCZ)	psychiatric disorder	validated
148113	19p13.11	19	19654119	19654119	G	A	G>A	CILP2	exonic	nonsynonymous SNV	2150	Guipponi 2014	25420024	53	0	exome	Schizophrenia (SCZ)	psychiatric disorder	validated
84444	19p13.3	19	2217054	2217054	G	A	G>A	DOT1L	exonic	nonsynonymous SNV	88536	Guipponi 2014	25420024	53	0	exome	Schizophrenia (SCZ)	psychiatric disorder	validated
3208	1p35.1	1	33354833	33354833	G	A	G>A	HPCA	exonic	nonsynonymous SNV	SP-245	Guipponi 2014	25420024	53	0	exome	Schizophrenia (SCZ)	psychiatric disorder	validated
143888	11q22.3	11	108357029	108357029	T	C	T>C	KDELC2	exonic	nonsynonymous SNV	2262	Guipponi 2014	25420024	53	0	exome	Schizophrenia (SCZ)	psychiatric disorder	validated
9665	16p13.11	16	15730004	15730004	T	G	T>G	MARF1	exonic	nonsynonymous SNV	SZP_trio27.P	Guipponi 2014	25420024	53	0	exome	Schizophrenia (SCZ)	psychiatric disorder	validated
347240	9p13.3	9	34297061	34297061	C	T	C>T	KIF24	exonic	nonsynonymous SNV	2265	Guipponi 2014	25420024	53	0	exome	Schizophrenia (SCZ)	psychiatric disorder	validated
8564	1q43	1	241755375	241755375	G	T	G>T	KMO	exonic	nonsynonymous SNV	98768	Guipponi 2014	25420024	53	0	exome	Schizophrenia (SCZ)	psychiatric disorder	validated
29895	16p11.2	16	30387815	30387815	G	A	G>A	MYLPF	exonic	nonsynonymous SNV	SZP_trio26.P	Guipponi 2014	25420024	53	0	exome	Schizophrenia (SCZ)	psychiatric disorder	validated
10531	10p15.2	10	3187822	3187822	T	C	T>C	PITRM1	exonic	nonsynonymous SNV	400	Guipponi 2014	25420024	53	0	exome	Schizophrenia (SCZ)	psychiatric disorder	validated
81858	8q24.3	8	145154922	145154922	A	G	A>G	SHARPIN	exonic	nonsynonymous SNV	SZP_trio28.P	Guipponi 2014	25420024	53	0	exome	Schizophrenia (SCZ)	psychiatric disorder	validated
114571	11q12.3	11	63138631	63138631	T	A	T>A	SLC22A9	exonic	nonsynonymous SNV	15LE-p	Guipponi 2014	25420024	53	0	exome	Schizophrenia (SCZ)	psychiatric disorder	validated
399979	11q24.3	11	130777885	130777885	C	T	C>T	SNX19	exonic	nonsynonymous SNV	2265	Guipponi 2014	25420024	53	0	exome	Schizophrenia (SCZ)	psychiatric disorder	validated
23345	6q25.2	6	152558040	152558040	T	A	T>A	SYNE1	exonic	nonsynonymous SNV	12JC-p	Guipponi 2014	25420024	53	0	exome	Schizophrenia (SCZ)	psychiatric disorder	validated
91151	16p13.3	16	3350567	3350567	C	T	C>T	TIGD7	exonic	nonsynonymous SNV	2145	Guipponi 2014	25420024	53	0	exome	Schizophrenia (SCZ)	psychiatric disorder	validated
284391	19p13.2	19	12187494	12187494	A	G	A>G	ZNF844	exonic	nonsynonymous SNV	2150	Guipponi 2014	25420024	53	0	exome	Schizophrenia (SCZ)	psychiatric disorder	validated
9448	2q11.2	2	102477377	102477377	C	T	C>T	MAP4K4	exonic	stopgain	18(3)proband	Guipponi 2014	25420024	53	0	exome	Schizophrenia (SCZ)	psychiatric disorder	validated
1146	2q37.1	2	233407137	233407137	C	T	C>T	CHRNG	exonic	stopgain	98706	Guipponi 2014	25420024	53	0	exome	Schizophrenia (SCZ)	psychiatric disorder	validated
84962	14q11.2	14	23450624	23450624	A	C	A>C	AJUBA	exonic	synonymous SNV	233	Guipponi 2014	25420024	53	0	exome	Schizophrenia (SCZ)	psychiatric disorder	validated
440138	13q14.3	13	52598172	52598172	C	T	C>T	ALG11	exonic	synonymous SNV	SZP_trio28.P	Guipponi 2014	25420024	53	0	exome	Schizophrenia (SCZ)	psychiatric disorder	validated
91526	2q33.1	2	197986080	197986080	G	A	G>A	ANKRD44	exonic	synonymous SNV	404	Guipponi 2014	25420024	53	0	exome	Schizophrenia (SCZ)	psychiatric disorder	validated
9824	15q13.3	15	32928720	32928720	C	T	C>T	ARHGAP11A	exonic	synonymous SNV	2254	Guipponi 2014	25420024	53	0	exome	Schizophrenia (SCZ)	psychiatric disorder	validated
409	17p13.2	17	4621225	4621225	G	A	G>A	ARRB2	exonic	synonymous SNV	403	Guipponi 2014	25420024	53	0	exome	Schizophrenia (SCZ)	psychiatric disorder	validated
60680	19p13.3	19	3293345	3293345	C	T	C>T	CELF5	exonic	synonymous SNV	TON_078	Guipponi 2014	25420024	53	0	exome	Schizophrenia (SCZ)	psychiatric disorder	validated
2308	13q14.11	13	41240215	41240215	C	G	C>G	FOXO1	exonic	synonymous SNV	SP-227	Guipponi 2014	25420024	53	0	exome	Schizophrenia (SCZ)	psychiatric disorder	validated
344148	2q21.2	2	133539986	133539986	G	C	G>C	NCKAP5	exonic	synonymous SNV	SP-226	Guipponi 2014	25420024	53	0	exome	Schizophrenia (SCZ)	psychiatric disorder	validated
340527	Xq13.1	X	71359739	71359739	C	T	C>T	NHSL2	exonic	synonymous SNV	360	Guipponi 2014	25420024	53	0	exome	Schizophrenia (SCZ)	psychiatric disorder	validated
94101	2q32.2	2	190640317	190640317	C	T	C>T	ORMDL1	exonic	synonymous SNV	98428	Guipponi 2014	25420024	53	0	exome	Schizophrenia (SCZ)	psychiatric disorder	validated
5018	14q11.2	14	23237352	23237352	C	T	C>T	OXA1L	exonic	synonymous SNV	392	Guipponi 2014	25420024	53	0	exome	Schizophrenia (SCZ)	psychiatric disorder	validated
84726	9q34.13	9	134362577	134362577	G	A	G>A	PRRC2B	exonic	synonymous SNV	403	Guipponi 2014	25420024	53	0	exome	Schizophrenia (SCZ)	psychiatric disorder	validated
5900	9q34.2	9	135979710	135979710	G	A	G>A	RALGDS	exonic	synonymous SNV	2142	Guipponi 2014	25420024	53	0	exome	Schizophrenia (SCZ)	psychiatric disorder	validated
7077	17q25.3	17	76851761	76851761	G	A	G>A	TIMP2	exonic	synonymous SNV	SP-236	Guipponi 2014	25420024	53	0	exome	Schizophrenia (SCZ)	psychiatric disorder	validated
8662	7p22.3	7	2416584	2416584	G	C	G>C	EIF3B	splicing	Splice-site mutation	SP-236	Guipponi 2014	25420024	53	0	exome	Schizophrenia (SCZ)	psychiatric disorder	validated
91252	11p11.2	11	47435184	47435184	G	A	G>A	SLC39A13	exonic	nonsynonymous SNV	KranzCase2	Kranz2015	26091878	14	0	exome	Schizophrenia (SCZ)	psychiatric disorder	not_available
1033	14q22.2	14	54878244	54878244	G	A	G>A	CDKN3	exonic	nonsynonymous SNV	KranzCase3	Kranz2015	26091878	14	0	exome	Schizophrenia (SCZ)	psychiatric disorder	not_available
695	Xq22.1	X	100615568	100615568	C	T	C>T	BTK	exonic	nonsynonymous SNV	KranzCase5	Kranz2015	26091878	14	0	exome	Schizophrenia (SCZ)	psychiatric disorder	not_available
5793	3p14.2	3	62180781	62180781	C	T	C>T	PTPRG	exonic	stopgain	KranzCase1	Kranz2015	26091878	14	0	exome	Schizophrenia (SCZ)	psychiatric disorder	not_available
124925	17q11.2	17	27308427	27308435	GTGGTGGTA	-	GTGGTGGTA>-	SEZ6	exonic	nonframeshift deletion	COS0755	Ambalavanan 2015	26508570	17	0	exome	Schizophrenia (SCZ)	psychiatric disorder	validated
3655	2q31.1	2	173368886	173368888	AAG	-	AAG>-	ITGA6	exonic	nonframeshift deletion	COS1553	Ambalavanan 2015	26508570	17	0	exome	Schizophrenia (SCZ)	psychiatric disorder	validated
341640	13q13.3	13	39450228	39450228	G	A	G>A	FREM2	exonic	nonsynonymous SNV	COS0755	Ambalavanan 2015	26508570	17	0	exome	Schizophrenia (SCZ)	psychiatric disorder	validated
9569	7q11.23	7	73935594	73935594	C	T	C>T	GTF2IRD1	exonic	nonsynonymous SNV	COS1553	Ambalavanan 2015	26508570	17	0	exome	Schizophrenia (SCZ)	psychiatric disorder	validated
342667	17q12	17	37374260	37374260	C	T	C>T	STAC2	exonic	nonsynonymous SNV	COS1677	Ambalavanan 2015	26508570	17	0	exome	Schizophrenia (SCZ)	psychiatric disorder	validated
387509	1p36.31	1	6314749	6314749	G	A	G>A	GPR153	exonic	nonsynonymous SNV	COS0885	Ambalavanan 2015	26508570	17	0	exome	Schizophrenia (SCZ)	psychiatric disorder	validated
339231	17q25.3	17	79650824	79650824	C	A	C>A	ARL16	exonic	nonsynonymous SNV	COS0885	Ambalavanan 2015	26508570	17	0	exome	Schizophrenia (SCZ)	psychiatric disorder	validated
4232	7q32.2	7	130139739	130139739	C	T	C>T	MEST	exonic	nonsynonymous SNV	COS1801	Ambalavanan 2015	26508570	17	0	exome	Schizophrenia (SCZ)	psychiatric disorder	validated
23024	3p13	3	73651603	73651603	C	T	C>T	PDZRN3	exonic	nonsynonymous SNV	COS1801	Ambalavanan 2015	26508570	17	0	exome	Schizophrenia (SCZ)	psychiatric disorder	validated
6262	1q43	1	237664045	237664045	A	C	A>C	RYR2	exonic	nonsynonymous SNV	COS1801	Ambalavanan 2015	26508570	17	0	exome	Schizophrenia (SCZ)	psychiatric disorder	validated
84630	6p21.1	6	43223506	43223506	G	A	G>A	TTBK1	exonic	nonsynonymous SNV	COS1814	Ambalavanan 2015	26508570	17	0	exome	Schizophrenia (SCZ)	psychiatric disorder	validated
5970	11q13.1	11	65429164	65429164	A	G	A>G	RELA	exonic	nonsynonymous SNV	COS0451	Ambalavanan 2015	26508570	17	0	exome	Schizophrenia (SCZ)	psychiatric disorder	validated
5740	20q13.13	20	48140626	48140626	C	T	C>T	PTGIS	exonic	nonsynonymous SNV	COS1870	Ambalavanan 2015	26508570	17	0	exome	Schizophrenia (SCZ)	psychiatric disorder	validated
55558	Xq28	X	153692763	153692763	G	A	G>A	PLXNA3	exonic	nonsynonymous SNV	COS0630	Ambalavanan 2015	26508570	17	0	exome	Schizophrenia (SCZ)	psychiatric disorder	validated
23368	14q32.33	14	104251194	104251194	C	T	C>T	PPP1R13B	exonic	nonsynonymous SNV	COS2720	Ambalavanan 2015	26508570	17	0	exome	Schizophrenia (SCZ)	psychiatric disorder	validated
6262	1q43	1	237664043	237664043	C	T	C>T	RYR2	exonic	stopgain	COS1801	Ambalavanan 2015	26508570	17	0	exome	Schizophrenia (SCZ)	psychiatric disorder	validated
91662	19q13.42	19	54314055	54314055	G	C	G>C	NLRP12	exonic	synonymous SNV	COS1012	Ambalavanan 2015	26508570	17	0	exome	Schizophrenia (SCZ)	psychiatric disorder	validated
8693;100528030	12q21.33	12	89917133	89917133	G	A	G>A	GALNT4;POC1B-GALNT4	exonic	synonymous SNV	COS1141	Ambalavanan 2015	26508570	17	0	exome	Schizophrenia (SCZ)	psychiatric disorder	validated
3339	1p36.12	1	22192291	22192291	G	A	G>A	HSPG2	exonic	synonymous SNV	COS1677	Ambalavanan 2015	26508570	17	0	exome	Schizophrenia (SCZ)	psychiatric disorder	validated
23761	22q12.2	22	32021757	32021757	C	T	C>T	PISD	exonic	synonymous SNV	COS0691	Ambalavanan 2015	26508570	17	0	exome	Schizophrenia (SCZ)	psychiatric disorder	validated
192134	11q13.5	11	76751147	76751147	C	G	C>G	B3GNT6	exonic	unknown	COS1814	Ambalavanan 2015	26508570	17	0	exome	Schizophrenia (SCZ)	psychiatric disorder	validated
54972	11q12.2	11	60703711	60703711	G	-	G>-	TMEM132A	exonic	frameshift substitution	.	wang 2015	26666178	45	0	exome	Schizophrenia (SCZ)	psychiatric disorder	validated
51504	11q13.1	11	64084952	64084952	-	C	->C	TRMT112	exonic	frameshift substitution	.	wang 2015	26666178	45	0	exome	Schizophrenia (SCZ)	psychiatric disorder	validated
84196	1p36.12	1	22021668	22021668	A	G	A>G	USP48	exonic	nonsynonymous SNV	.	wang 2015	26666178	45	0	exome	Schizophrenia (SCZ)	psychiatric disorder	validated
23499	1p34.3	1	39827053	39827053	C	T	C>T	MACF1	exonic	nonsynonymous SNV	.	wang 2015	26666178	45	0	exome	Schizophrenia (SCZ)	psychiatric disorder	validated
164045	1p22.2	1	91844691	91844691	C	T	C>T	HFM1	exonic	nonsynonymous SNV	.	wang 2015	26666178	45	0	exome	Schizophrenia (SCZ)	psychiatric disorder	validated
6868	2p25.1	2	9650202	9650202	G	A	G>A	ADAM17	exonic	nonsynonymous SNV	.	wang 2015	26666178	45	0	exome	Schizophrenia (SCZ)	psychiatric disorder	validated
27429	2p13.1	2	74758135	74758135	T	G	T>G	HTRA2	exonic	nonsynonymous SNV	.	wang 2015	26666178	45	0	exome	Schizophrenia (SCZ)	psychiatric disorder	validated
7273	2q31.2	2	179635385	179635385	T	C	T>C	TTN	exonic	nonsynonymous SNV	.	wang 2015	26666178	45	0	exome	Schizophrenia (SCZ)	psychiatric disorder	validated
84892	3p22.1	3	43121633	43121633	C	T	C>T	POMGNT2	exonic	nonsynonymous SNV	.	wang 2015	26666178	45	0	exome	Schizophrenia (SCZ)	psychiatric disorder	validated
6405	3p21.31	3	50211303	50211303	G	C	G>C	SEMA3F	exonic	nonsynonymous SNV	.	wang 2015	26666178	45	0	exome	Schizophrenia (SCZ)	psychiatric disorder	validated
89876	3q13.33	3	119462963	119462963	C	T	C>T	MAATS1	exonic	nonsynonymous SNV	.	wang 2015	26666178	45	0	exome	Schizophrenia (SCZ)	psychiatric disorder	validated
5167	6q23.2	6	132207739	132207739	C	G	C>G	ENPP1	exonic	nonsynonymous SNV	.	wang 2015	26666178	45	0	exome	Schizophrenia (SCZ)	psychiatric disorder	validated
3199	7p15.2	7	27140937	27140937	A	G	A>G	HOXA2	exonic	nonsynonymous SNV	.	wang 2015	26666178	45	0	exome	Schizophrenia (SCZ)	psychiatric disorder	validated
9586	7p15.1	7	28547270	28547270	G	T	G>T	CREB5	exonic	nonsynonymous SNV	.	wang 2015	26666178	45	0	exome	Schizophrenia (SCZ)	psychiatric disorder	validated
10157	7q31.32	7	121773654	121773654	C	T	C>T	AASS	exonic	nonsynonymous SNV	.	wang 2015	26666178	45	0	exome	Schizophrenia (SCZ)	psychiatric disorder	validated
23534	7q32.1	7	128658136	128658136	T	G	T>G	TNPO3	exonic	nonsynonymous SNV	.	wang 2015	26666178	45	0	exome	Schizophrenia (SCZ)	psychiatric disorder	validated
26211	7q35	7	143657109	143657109	G	A	G>A	OR2F1	exonic	nonsynonymous SNV	.	wang 2015	26666178	45	0	exome	Schizophrenia (SCZ)	psychiatric disorder	validated
10319	9q34.12	9	133952647	133952647	G	A	G>A	LAMC3	exonic	nonsynonymous SNV	.	wang 2015	26666178	45	0	exome	Schizophrenia (SCZ)	psychiatric disorder	validated
20	9q34.3	9	139907507	139907507	G	A	G>A	ABCA2	exonic	nonsynonymous SNV	.	wang 2015	26666178	45	0	exome	Schizophrenia (SCZ)	psychiatric disorder	validated
441476	9q34.3	9	140147394	140147394	C	T	C>T	STPG3	exonic	nonsynonymous SNV	.	wang 2015	26666178	45	0	exome	Schizophrenia (SCZ)	psychiatric disorder	validated
387707	10q24.1	10	97763961	97763961	A	C	A>C	CC2D2B	exonic	nonsynonymous SNV	.	wang 2015	26666178	45	0	exome	Schizophrenia (SCZ)	psychiatric disorder	validated
89797	11p15.1	11	20119268	20119268	C	T	C>T	NAV2	exonic	nonsynonymous SNV	.	wang 2015	26666178	45	0	exome	Schizophrenia (SCZ)	psychiatric disorder	validated
390205	11q12.2	11	61277216	61277216	C	T	C>T	LRRC10B	exonic	nonsynonymous SNV	.	wang 2015	26666178	45	0	exome	Schizophrenia (SCZ)	psychiatric disorder	validated
55291	11q13.2	11	68370926	68370926	G	C	G>C	PPP6R3	exonic	nonsynonymous SNV	.	wang 2015	26666178	45	0	exome	Schizophrenia (SCZ)	psychiatric disorder	validated
3636	11q13.4	11	71943335	71943335	G	A	G>A	INPPL1	exonic	nonsynonymous SNV	.	wang 2015	26666178	45	0	exome	Schizophrenia (SCZ)	psychiatric disorder	validated
84957	11q13.4	11	73103282	73103282	G	A	G>A	RELT	exonic	nonsynonymous SNV	.	wang 2015	26666178	45	0	exome	Schizophrenia (SCZ)	psychiatric disorder	validated
170689	11q24.3	11	130319553	130319553	T	G	T>G	ADAMTS15	exonic	nonsynonymous SNV	.	wang 2015	26666178	45	0	exome	Schizophrenia (SCZ)	psychiatric disorder	validated
3945	12p12.1	12	21795009	21795009	G	A	G>A	LDHB	exonic	nonsynonymous SNV	.	wang 2015	26666178	45	0	exome	Schizophrenia (SCZ)	psychiatric disorder	validated
4035	12q13.3	12	57554800	57554800	A	G	A>G	LRP1	exonic	nonsynonymous SNV	.	wang 2015	26666178	45	0	exome	Schizophrenia (SCZ)	psychiatric disorder	validated
10019	12q24.12	12	111885301	111885301	C	T	C>T	SH2B3	exonic	nonsynonymous SNV	.	wang 2015	26666178	45	0	exome	Schizophrenia (SCZ)	psychiatric disorder	validated
84900	12q24.22	12	117187992	117187992	G	A	G>A	RNFT2	exonic	nonsynonymous SNV	.	wang 2015	26666178	45	0	exome	Schizophrenia (SCZ)	psychiatric disorder	validated
23067	12q24.31	12	122261146	122261146	G	C	G>C	SETD1B	exonic	nonsynonymous SNV	.	wang 2015	26666178	45	0	exome	Schizophrenia (SCZ)	psychiatric disorder	validated
23405	14q32.13	14	95590756	95590756	G	A	G>A	DICER1	exonic	nonsynonymous SNV	.	wang 2015	26666178	45	0	exome	Schizophrenia (SCZ)	psychiatric disorder	validated
9578	14q32.32	14	103465975	103465975	C	T	C>T	CDC42BPB	exonic	nonsynonymous SNV	.	wang 2015	26666178	45	0	exome	Schizophrenia (SCZ)	psychiatric disorder	validated
79029	15q21.1	15	45694835	45694835	G	A	G>A	SPATA5L1	exonic	nonsynonymous SNV	.	wang 2015	26666178	45	0	exome	Schizophrenia (SCZ)	psychiatric disorder	validated
2585	15q21.2	15	49584699	49584699	T	A	T>A	GALK2	exonic	nonsynonymous SNV	.	wang 2015	26666178	45	0	exome	Schizophrenia (SCZ)	psychiatric disorder	validated
55313	16p13.12	16	12798895	12798895	G	A	G>A	CPPED1	exonic	nonsynonymous SNV	.	wang 2015	26666178	45	0	exome	Schizophrenia (SCZ)	psychiatric disorder	validated
29123	16q24.3	16	89350182	89350182	T	C	T>C	ANKRD11	exonic	nonsynonymous SNV	.	wang 2015	26666178	45	0	exome	Schizophrenia (SCZ)	psychiatric disorder	validated
23461	17q24.3	17	67302892	67302892	T	C	T>C	ABCA5	exonic	nonsynonymous SNV	.	wang 2015	26666178	45	0	exome	Schizophrenia (SCZ)	psychiatric disorder	validated
284001	17q25.3	17	80146156	80146156	G	A	G>A	CCDC57	exonic	nonsynonymous SNV	.	wang 2015	26666178	45	0	exome	Schizophrenia (SCZ)	psychiatric disorder	validated
388697	1q21.3	1	152191073	152191073	C	T	C>T	HRNR	exonic	nonsynonymous SNV	.	wang 2015	26666178	45	0	exome	Schizophrenia (SCZ)	psychiatric disorder	validated
647024	6p21.1	6	42074959	42074959	C	T	C>T	C6orf132	exonic	nonsynonymous SNV	.	wang 2015	26666178	45	0	exome	Schizophrenia (SCZ)	psychiatric disorder	validated
221400	6p12.3	6	46660790	46660790	C	T	C>T	TDRD6	exonic	nonsynonymous SNV	.	wang 2015	26666178	45	0	exome	Schizophrenia (SCZ)	psychiatric disorder	validated
338821	12p12.2	12	21175888	21175888	A	C	A>C	SLCO1B7	exonic	nonsynonymous SNV	.	wang 2015	26666178	45	0	exome	Schizophrenia (SCZ)	psychiatric disorder	validated
6614	20p13	20	3674309	3674309	C	T	C>T	SIGLEC1	exonic	nonsynonymous SNV	.	wang 2015	26666178	45	0	exome	Schizophrenia (SCZ)	psychiatric disorder	validated
9859	1q43	1	243319624	243319624	G	A	G>A	CEP170	exonic	synonymous SNV	.	wang 2015	26666178	45	0	exome	Schizophrenia (SCZ)	psychiatric disorder	validated
1379	1q32.2	1	207850750	207850750	G	A	G>A	CR1L	exonic	synonymous SNV	.	wang 2015	26666178	45	0	exome	Schizophrenia (SCZ)	psychiatric disorder	validated
6310	6p22.3	6	16328251	16328251	G	A	G>A	ATXN1	exonic	synonymous SNV	.	wang 2015	26666178	45	0	exome	Schizophrenia (SCZ)	psychiatric disorder	validated
3710	6p21.31	6	33644571	33644571	C	T	C>T	ITPR3	exonic	synonymous SNV	.	wang 2015	26666178	45	0	exome	Schizophrenia (SCZ)	psychiatric disorder	validated
9031	7q11.23	7	72891976	72891976	C	T	C>T	BAZ1B	exonic	synonymous SNV	.	wang 2015	26666178	45	0	exome	Schizophrenia (SCZ)	psychiatric disorder	validated
23165	7q33	7	135333190	135333190	A	G	A>G	NUP205	exonic	synonymous SNV	.	wang 2015	26666178	45	0	exome	Schizophrenia (SCZ)	psychiatric disorder	validated
80036	9q21.12	9	73240202	73240202	G	A	G>A	TRPM3	exonic	synonymous SNV	.	wang 2015	26666178	45	0	exome	Schizophrenia (SCZ)	psychiatric disorder	validated
94134	10p11.22	10	32197661	32197661	G	T	G>T	ARHGAP12	exonic	synonymous SNV	.	wang 2015	26666178	45	0	exome	Schizophrenia (SCZ)	psychiatric disorder	validated
388121	15q21.2	15	51397257	51397257	C	T	C>T	TNFAIP8L3	exonic	synonymous SNV	.	wang 2015	26666178	45	0	exome	Schizophrenia (SCZ)	psychiatric disorder	validated
5442	19p13.3	19	621784	621784	C	T	C>T	POLRMT	exonic	synonymous SNV	.	wang 2015	26666178	45	0	exome	Schizophrenia (SCZ)	psychiatric disorder	validated
128954	22q11.1	22	17444690	17444690	A	G	A>G	GAB4	exonic	synonymous SNV	.	wang 2015	26666178	45	0	exome	Schizophrenia (SCZ)	psychiatric disorder	validated
201625	3p14.3	3	57335855	57335855	C	A	C>A	DNAH12	exonic	unknown	.	wang 2015	26666178	45	0	exome	Schizophrenia (SCZ)	psychiatric disorder	validated
478	19q13.2	19	42490354	42490354	C	T	C>T	ATP1A3	exonic	nonsynonymous SNV	Smedemark-Margulies_sample	Smedemark-Margulies2016	27626066	1	0	exome	Schizophrenia (SCZ)	psychiatric disorder	validated
6830	17q11.2	17	27028608	27028608	G	A	G>A	SUPT6H	exonic	nonsynonymous SNV	28588275_4	Nishi 2017	28588275	18	0	exome	Schizophrenia (SCZ)	psychiatric disorder	validated
3885	17q21.2	17	39538037	39538037	G	A	G>A	KRT34	exonic	nonsynonymous SNV	28588275_6	Nishi 2017	28588275	18	0	exome	Schizophrenia (SCZ)	psychiatric disorder	validated
79811	15q22.1	15	59179560	59179560	T	C	T>C	SLTM	exonic	nonsynonymous SNV	28588275_7	Nishi 2017	28588275	18	0	exome	Schizophrenia (SCZ)	psychiatric disorder	validated
79718	3q26.32	3	176782736	176782736	G	C	G>C	TBL1XR1	exonic	nonsynonymous SNV	28588275_8	Nishi 2017	28588275	18	0	exome	Schizophrenia (SCZ)	psychiatric disorder	validated
10667	6p25.1	6	5431283	5431283	T	C	T>C	FARS2	exonic	nonsynonymous SNV	28588275_12	Nishi 2017	28588275	18	0	exome	Schizophrenia (SCZ)	psychiatric disorder	validated
23592	12q14.3	12	65633735	65633735	C	T	C>T	LEMD3	exonic	nonsynonymous SNV	28588275_12	Nishi 2017	28588275	18	0	exome	Schizophrenia (SCZ)	psychiatric disorder	validated
5826	14q24.3	14	74759077	74759077	A	G	A>G	ABCD4	exonic	nonsynonymous SNV	28588275_13	Nishi 2017	28588275	18	0	exome	Schizophrenia (SCZ)	psychiatric disorder	validated
3301	9p21.1	9	33036612	33036612	G	C	G>C	DNAJA1	exonic	nonsynonymous SNV	28588275_15	Nishi 2017	28588275	18	0	exome	Schizophrenia (SCZ)	psychiatric disorder	validated
10985	12q24.23	12	120569035	120569035	C	G	C>G	GCN1	exonic	nonsynonymous SNV	28645778_B53	Tang 2017	28645778	8	0	genome	Schizophrenia (SCZ)	psychiatric disorder	validated
8687	17q21.2	17	39595049	39595049	G	T	G>T	KRT38	exonic	nonsynonymous SNV	28645778_B53	Tang 2017	28645778	8	0	genome	Schizophrenia (SCZ)	psychiatric disorder	validated
7273	2q31.2	2	179436794	179436794	C	T	C>T	TTN	exonic	nonsynonymous SNV	28645778_B53	Tang 2017	28645778	8	0	genome	Schizophrenia (SCZ)	psychiatric disorder	validated
4735	2q37.3	2	242283282	242283282	A	G	A>G	2021-09-02	exonic	nonsynonymous SNV	28645778_B62	Tang 2017	28645778	8	0	genome	Schizophrenia (SCZ)	psychiatric disorder	validated
5310	16p13.3	16	2147410	2147410	G	A	G>A	PKD1	exonic	nonsynonymous SNV	28645778_B93	Tang 2017	28645778	8	0	genome	Schizophrenia (SCZ)	psychiatric disorder	validated
10985	12q24.23	12	120569035	120569035	C	G	C>G	GCN1	exonic	nonsynonymous SNV	28645778_B54	Tang 2017	28645778	8	0	genome	Schizophrenia (SCZ)	psychiatric disorder	validated
8687	17q21.2	17	39595049	39595049	G	T	G>T	KRT38	exonic	nonsynonymous SNV	28645778_B54	Tang 2017	28645778	8	0	genome	Schizophrenia (SCZ)	psychiatric disorder	validated
7273	2q31.2	2	179436794	179436794	C	T	C>T	TTN	exonic	nonsynonymous SNV	28645778_B54	Tang 2017	28645778	8	0	genome	Schizophrenia (SCZ)	psychiatric disorder	validated
4735	2q37.3	2	242283282	242283282	A	G	A>G	2021-09-02	exonic	nonsynonymous SNV	28645778_B63	Tang 2017	28645778	8	0	genome	Schizophrenia (SCZ)	psychiatric disorder	validated
5310	16p13.3	16	2147410	2147410	G	A	G>A	PKD1	exonic	nonsynonymous SNV	28645778_B94	Tang 2017	28645778	8	0	genome	Schizophrenia (SCZ)	psychiatric disorder	validated
1793	10q26.2	10	128776253	128776253	G	T	G>T	DOCK1	splicing	Splice-site mutation	28645778_B103	Tang 2017	28645778	8	0	genome	Schizophrenia (SCZ)	psychiatric disorder	validated
1793	10q26.2	10	128776253	128776253	G	T	G>T	DOCK1	splicing	Splice-site mutation	28645778_B104	Tang 2017	28645778	8	0	genome	Schizophrenia (SCZ)	psychiatric disorder	validated
1580	1p33	1	47282728	47282728	T	-	T>-	CYP4B1	exonic	frameshift substitution	Taiw_689	Howrigan 2018	doi.org/10.1101/495036	1695	0	exome	Schizophrenia (SCZ)	psychiatric disorder	validated
27329	1p31.3	1	63063668	63063671	AACT	-	AACT>-	ANGPTL3	exonic	frameshift substitution	Taiw_582	Howrigan 2018	doi.org/10.1101/495036	1695	0	exome	Schizophrenia (SCZ)	psychiatric disorder	validated
607	1q21.2	1	147091069	147091069	-	AGCG	->AGCG	BCL9	exonic	frameshift substitution	Taiw_1809	Howrigan 2018	doi.org/10.1101/495036	1695	0	exome	Schizophrenia (SCZ)	psychiatric disorder	validated
339479	1q31.1	1	190423889	190423889	-	A	->A	BRINP3	exonic	frameshift substitution	Taiw_257	Howrigan 2018	doi.org/10.1101/495036	1695	0	exome	Schizophrenia (SCZ)	psychiatric disorder	validated
9581	2p21	2	44586704	44586707	ACTT	-	ACTT>-	PREPL	exonic	frameshift substitution	Taiw_325	Howrigan 2018	doi.org/10.1101/495036	1695	0	exome	Schizophrenia (SCZ)	psychiatric disorder	validated
23233	2p13.2	2	72740266	72740266	G	-	G>-	EXOC6B	exonic	frameshift substitution	Taiw_1434	Howrigan 2018	doi.org/10.1101/495036	1695	0	exome	Schizophrenia (SCZ)	psychiatric disorder	validated
7535	2q11.2	2	98353953	98353953	G	-	G>-	ZAP70	exonic	frameshift substitution	Taiw_1079	Howrigan 2018	doi.org/10.1101/495036	1695	0	exome	Schizophrenia (SCZ)	psychiatric disorder	validated
9486	2q11.2	2	101010156	101010156	G	-	G>-	CHST10	exonic	frameshift substitution	Taiw_2389	Howrigan 2018	doi.org/10.1101/495036	1695	0	exome	Schizophrenia (SCZ)	psychiatric disorder	validated
7273	2q31.2	2	179595730	179595730	-	CTTTTCTGTAGAAATAATCTTC	->CTTTTCTGTAGAAATAATCTTC	TTN	exonic	frameshift substitution	Taiw_939	Howrigan 2018	doi.org/10.1101/495036	1695	0	exome	Schizophrenia (SCZ)	psychiatric disorder	validated
7273	2q31.2	2	179615088	179615088	A	-	A>-	TTN	exonic	frameshift substitution	Taiw_9	Howrigan 2018	doi.org/10.1101/495036	1695	0	exome	Schizophrenia (SCZ)	psychiatric disorder	validated
151254	2q33.1	2	202356636	202356636	C	-	C>-	C2CD6	exonic	frameshift substitution	Taiw_1580	Howrigan 2018	doi.org/10.1101/495036	1695	0	exome	Schizophrenia (SCZ)	psychiatric disorder	validated
9922	3p25.2	3	12950806	12950818	CCGCAATGGACTC	-	CCGCAATGGACTC>-	IQSEC1	exonic	frameshift substitution	Taiw_2137	Howrigan 2018	doi.org/10.1101/495036	1695	0	exome	Schizophrenia (SCZ)	psychiatric disorder	validated
3913	3p21.31	3	49162705	49162706	CT	-	CT>-	LAMB2	exonic	frameshift substitution	Taiw_497	Howrigan 2018	doi.org/10.1101/495036	1695	0	exome	Schizophrenia (SCZ)	psychiatric disorder	validated
5627	3q11.1	3	93646194	93646194	A	-	A>-	PROS1	exonic	frameshift substitution	Taiw_791	Howrigan 2018	doi.org/10.1101/495036	1695	0	exome	Schizophrenia (SCZ)	psychiatric disorder	validated
57337	3q12.3	3	101090860	101090863	TGAG	-	TGAG>-	SENP7	exonic	frameshift substitution	Taiw_316	Howrigan 2018	doi.org/10.1101/495036	1695	0	exome	Schizophrenia (SCZ)	psychiatric disorder	validated
5097	5q31.3	5	141243474	141243474	C	-	C>-	PCDH1	exonic	frameshift substitution	Taiw_307	Howrigan 2018	doi.org/10.1101/495036	1695	0	exome	Schizophrenia (SCZ)	psychiatric disorder	validated
654	6p24.3	6	7727448	7727448	-	G	->G	BMP6	exonic	frameshift substitution	Taiw_607	Howrigan 2018	doi.org/10.1101/495036	1695	0	exome	Schizophrenia (SCZ)	psychiatric disorder	validated
24149	6p21.1	6	43305892	43305892	A	-	A>-	ZNF318	exonic	frameshift substitution	Taiw_1493	Howrigan 2018	doi.org/10.1101/495036	1695	0	exome	Schizophrenia (SCZ)	psychiatric disorder	validated
55084	6q21	6	107955698	107955698	-	C	->C	SOBP	exonic	frameshift substitution	Taiw_760	Howrigan 2018	doi.org/10.1101/495036	1695	0	exome	Schizophrenia (SCZ)	psychiatric disorder	validated
8454	7q36.1	7	148456707	148456707	T	-	T>-	CUL1	exonic	frameshift substitution	Taiw_1102	Howrigan 2018	doi.org/10.1101/495036	1695	0	exome	Schizophrenia (SCZ)	psychiatric disorder	validated
58508	7q36.1	7	152055741	152055741	T	-	T>-	KMT2C	exonic	frameshift substitution	Taiw_757	Howrigan 2018	doi.org/10.1101/495036	1695	0	exome	Schizophrenia (SCZ)	psychiatric disorder	validated
23039	8p21.3	8	21861455	21861455	-	C	->C	XPO7	exonic	frameshift substitution	Taiw_1154	Howrigan 2018	doi.org/10.1101/495036	1695	0	exome	Schizophrenia (SCZ)	psychiatric disorder	validated
9821	8q11.23	8	53569311	53569311	-	T	->T	RB1CC1	exonic	frameshift substitution	Taiw_69	Howrigan 2018	doi.org/10.1101/495036	1695	0	exome	Schizophrenia (SCZ)	psychiatric disorder	validated
26166	8q22.2	8	100990176	100990176	-	G	->G	RGS22	exonic	frameshift substitution	Taiw_635	Howrigan 2018	doi.org/10.1101/495036	1695	0	exome	Schizophrenia (SCZ)	psychiatric disorder	validated
22827	8q24.3	8	144900629	144900629	C	-	C>-	PUF60	exonic	frameshift substitution	Taiw_531	Howrigan 2018	doi.org/10.1101/495036	1695	0	exome	Schizophrenia (SCZ)	psychiatric disorder	validated
118813	10q24.2	10	99510189	99510189	G	-	G>-	ZFYVE27	exonic	frameshift substitution	Taiw_642	Howrigan 2018	doi.org/10.1101/495036	1695	0	exome	Schizophrenia (SCZ)	psychiatric disorder	validated
51684	10q24.32	10	104263941	104263941	-	C	->C	SUFU	exonic	frameshift substitution	Taiw_1716	Howrigan 2018	doi.org/10.1101/495036	1695	0	exome	Schizophrenia (SCZ)	psychiatric disorder	validated
374354	10q25.3	10	115618316	115618316	-	T	->T	NHLRC2	exonic	frameshift substitution	Taiw_1389	Howrigan 2018	doi.org/10.1101/495036	1695	0	exome	Schizophrenia (SCZ)	psychiatric disorder	validated
10522	11p15.5	11	679728	679728	T	-	T>-	DEAF1	exonic	frameshift substitution	Taiw_528	Howrigan 2018	doi.org/10.1101/495036	1695	0	exome	Schizophrenia (SCZ)	psychiatric disorder	validated
219988	11q12.1	11	59415233	59415233	T	-	T>-	PATL1	exonic	frameshift substitution	Taiw_1234	Howrigan 2018	doi.org/10.1101/495036	1695	0	exome	Schizophrenia (SCZ)	psychiatric disorder	validated
22992	11q13.2	11	67022365	67022365	-	T	->T	KDM2A	exonic	frameshift substitution	Taiw_1401	Howrigan 2018	doi.org/10.1101/495036	1695	0	exome	Schizophrenia (SCZ)	psychiatric disorder	validated
26011	11q14.1	11	78380231	78380231	C	-	C>-	TENM4	exonic	frameshift substitution	Taiw_1362	Howrigan 2018	doi.org/10.1101/495036	1695	0	exome	Schizophrenia (SCZ)	psychiatric disorder	validated
1108	12p13.31	12	6687678	6687678	-	A	->A	CHD4	exonic	frameshift substitution	Taiw_795	Howrigan 2018	doi.org/10.1101/495036	1695	0	exome	Schizophrenia (SCZ)	psychiatric disorder	validated
283337	12q13.13	12	53579836	53579836	A	-	A>-	ZNF740	exonic	frameshift substitution	Taiw_1097	Howrigan 2018	doi.org/10.1101/495036	1695	0	exome	Schizophrenia (SCZ)	psychiatric disorder	validated
6601	12q13.2	12	56568445	56568446	CA	-	CA>-	SMARCC2	exonic	frameshift substitution	Taiw_8	Howrigan 2018	doi.org/10.1101/495036	1695	0	exome	Schizophrenia (SCZ)	psychiatric disorder	validated
23389	12q24.21	12	116420403	116420403	G	-	G>-	MED13L	exonic	frameshift substitution	Taiw_279	Howrigan 2018	doi.org/10.1101/495036	1695	0	exome	Schizophrenia (SCZ)	psychiatric disorder	validated
23077	13q22.3	13	77768309	77768309	-	AT	->AT	MYCBP2	exonic	frameshift substitution	Taiw_1033	Howrigan 2018	doi.org/10.1101/495036	1695	0	exome	Schizophrenia (SCZ)	psychiatric disorder	validated
57680	14q11.2	14	21866045	21866045	G	-	G>-	CHD8	exonic	frameshift substitution	Taiw_914	Howrigan 2018	doi.org/10.1101/495036	1695	0	exome	Schizophrenia (SCZ)	psychiatric disorder	validated
56252	14q24.3	14	75264808	75264808	-	A	->A	YLPM1	exonic	frameshift substitution	Taiw_431	Howrigan 2018	doi.org/10.1101/495036	1695	0	exome	Schizophrenia (SCZ)	psychiatric disorder	validated
9369	14q31.1	14	80328295	80328295	-	T	->T	NRXN3	exonic	frameshift substitution	Taiw_381	Howrigan 2018	doi.org/10.1101/495036	1695	0	exome	Schizophrenia (SCZ)	psychiatric disorder	validated
54551	15q11.2	15	23889418	23889425	TGATGAGC	-	TGATGAGC>-	MAGEL2	exonic	frameshift substitution	Taiw_44	Howrigan 2018	doi.org/10.1101/495036	1695	0	exome	Schizophrenia (SCZ)	psychiatric disorder	validated
29035	16p13.2	16	9210593	9210593	-	T	->T	C16orf72	exonic	frameshift substitution	Taiw_979	Howrigan 2018	doi.org/10.1101/495036	1695	0	exome	Schizophrenia (SCZ)	psychiatric disorder	validated
64400	16q12.2	16	53528060	53528060	A	-	A>-	AKTIP	exonic	frameshift substitution	Taiw_193	Howrigan 2018	doi.org/10.1101/495036	1695	0	exome	Schizophrenia (SCZ)	psychiatric disorder	validated
116840	17p13.1	17	7837800	7837800	G	-	G>-	CNTROB	exonic	frameshift substitution	Taiw_481	Howrigan 2018	doi.org/10.1101/495036	1695	0	exome	Schizophrenia (SCZ)	psychiatric disorder	validated
28964	17q11.2	17	27901801	27901802	CT	-	CT>-	GIT1	exonic	frameshift substitution	Taiw_266	Howrigan 2018	doi.org/10.1101/495036	1695	0	exome	Schizophrenia (SCZ)	psychiatric disorder	validated
7756	17q11.2	17	30687627	30687630	AAAG	-	AAAG>-	ZNF207	exonic	frameshift substitution	Taiw_1493	Howrigan 2018	doi.org/10.1101/495036	1695	0	exome	Schizophrenia (SCZ)	psychiatric disorder	validated
9123	17q25.3	17	80195366	80195366	G	-	G>-	SLC16A3	exonic	frameshift substitution	Taiw_446	Howrigan 2018	doi.org/10.1101/495036	1695	0	exome	Schizophrenia (SCZ)	psychiatric disorder	validated
65095	19p13.2	19	10664828	10664828	A	-	A>-	KRI1	exonic	frameshift substitution	Taiw_2219	Howrigan 2018	doi.org/10.1101/495036	1695	0	exome	Schizophrenia (SCZ)	psychiatric disorder	validated
148113	19p13.11	19	19655957	19655957	-	G	->G	CILP2	exonic	frameshift substitution	Taiw_2118	Howrigan 2018	doi.org/10.1101/495036	1695	0	exome	Schizophrenia (SCZ)	psychiatric disorder	validated
7561	19p13.11	19	19822985	19822992	CACATCGT	-	CACATCGT>-	ZNF14	exonic	frameshift substitution	Taiw_1573	Howrigan 2018	doi.org/10.1101/495036	1695	0	exome	Schizophrenia (SCZ)	psychiatric disorder	validated
100129842	19p12	19	20727463	20727464	TG	-	TG>-	ZNF737	exonic	frameshift substitution	Taiw_1626	Howrigan 2018	doi.org/10.1101/495036	1695	0	exome	Schizophrenia (SCZ)	psychiatric disorder	validated
147923	19q13.12	19	37618459	37618459	-	T	->T	ZNF420	exonic	frameshift substitution	Taiw_1200	Howrigan 2018	doi.org/10.1101/495036	1695	0	exome	Schizophrenia (SCZ)	psychiatric disorder	validated
55245	20q11.22	20	33971880	33971880	T	-	T>-	UQCC1	exonic	frameshift substitution	Taiw_2251	Howrigan 2018	doi.org/10.1101/495036	1695	0	exome	Schizophrenia (SCZ)	psychiatric disorder	validated
24148	20q13.33	20	62659916	62659916	-	ACTCCGGTAAGGGGGTGCCCCG	->ACTCCGGTAAGGGGGTGCCCCG	PRPF6	exonic	frameshift substitution	Taiw_1407	Howrigan 2018	doi.org/10.1101/495036	1695	0	exome	Schizophrenia (SCZ)	psychiatric disorder	validated
54487	22q11.21	22	20074061	20074062	AG	-	AG>-	DGCR8	exonic	frameshift substitution	Taiw_6	Howrigan 2018	doi.org/10.1101/495036	1695	0	exome	Schizophrenia (SCZ)	psychiatric disorder	validated
23654	22q13.33	22	50719319	50719319	G	-	G>-	PLXNB2	exonic	frameshift substitution	Taiw_78	Howrigan 2018	doi.org/10.1101/495036	1695	0	exome	Schizophrenia (SCZ)	psychiatric disorder	validated
23133	Xp11.22	X	54014268	54014268	C	-	C>-	PHF8	exonic	frameshift substitution	Taiw_264	Howrigan 2018	doi.org/10.1101/495036	1695	0	exome	Schizophrenia (SCZ)	psychiatric disorder	validated
6567	Xq13.2	X	73744505	73744505	T	-	T>-	SLC16A2	exonic	frameshift substitution	Taiw_605	Howrigan 2018	doi.org/10.1101/495036	1695	0	exome	Schizophrenia (SCZ)	psychiatric disorder	validated
154796	Xq23	X	112035144	112035144	-	T	->T	AMOT	exonic	frameshift substitution	Taiw_27	Howrigan 2018	doi.org/10.1101/495036	1695	0	exome	Schizophrenia (SCZ)	psychiatric disorder	validated
60676	1q25.2	1	176640160	176640161	CT	AC	CT>AC	PAPPA2	exonic	nonframeshift substitution	Taiw_1494	Howrigan 2018	doi.org/10.1101/495036	1695	0	exome	Schizophrenia (SCZ)	psychiatric disorder	validated
347730	2p12	2	80530128	80530129	GC	AA	GC>AA	LRRTM1	exonic	nonframeshift substitution	Taiw_583	Howrigan 2018	doi.org/10.1101/495036	1695	0	exome	Schizophrenia (SCZ)	psychiatric disorder	validated
79625	4q27	4	121957936	121957938	AGA	-	AGA>-	NDNF	exonic	nonframeshift substitution	Taiw_2200	Howrigan 2018	doi.org/10.1101/495036	1695	0	exome	Schizophrenia (SCZ)	psychiatric disorder	validated
6428	6p21.31	6	36566740	36566741	GA	TC	GA>TC	SRSF3	exonic	nonframeshift substitution	Taiw_2863	Howrigan 2018	doi.org/10.1101/495036	1695	0	exome	Schizophrenia (SCZ)	psychiatric disorder	validated
3097	6q24.2	6	143090942	143090944	GTT	-	GTT>-	HIVEP2	exonic	nonframeshift substitution	Taiw_54	Howrigan 2018	doi.org/10.1101/495036	1695	0	exome	Schizophrenia (SCZ)	psychiatric disorder	validated
136991	7q31.2	7	117067487	117067488	GC	AG	GC>AG	ASZ1	exonic	nonframeshift substitution	Taiw_1141	Howrigan 2018	doi.org/10.1101/495036	1695	0	exome	Schizophrenia (SCZ)	psychiatric disorder	validated
23303	8p12	8	28929711	28929711	-	GTGACCGCT	->GTGACCGCT	KIF13B	exonic	nonframeshift substitution	Taiw_1050	Howrigan 2018	doi.org/10.1101/495036	1695	0	exome	Schizophrenia (SCZ)	psychiatric disorder	validated
57704	9p13.3	9	35738894	35738896	TCA	-	TCA>-	GBA2	exonic	nonframeshift substitution	Taiw_307	Howrigan 2018	doi.org/10.1101/495036	1695	0	exome	Schizophrenia (SCZ)	psychiatric disorder	validated
9397	10p13	10	15183515	15183517	TTC	-	TTC>-	NMT2	exonic	nonframeshift substitution	Taiw_1119	Howrigan 2018	doi.org/10.1101/495036	1695	0	exome	Schizophrenia (SCZ)	psychiatric disorder	validated
65244	12q13.12	12	49912934	49912935	AG	TT	AG>TT	SPATS2	exonic	nonframeshift substitution	Taiw_2790	Howrigan 2018	doi.org/10.1101/495036	1695	0	exome	Schizophrenia (SCZ)	psychiatric disorder	validated
23005	15q15.1	15	42115150	42115152	TCC	-	TCC>-	MAPKBP1	exonic	nonframeshift substitution	Taiw_1531	Howrigan 2018	doi.org/10.1101/495036	1695	0	exome	Schizophrenia (SCZ)	psychiatric disorder	validated
4091	15q22.31	15	67073499	67073507	CTGGAGCAG	-	CTGGAGCAG>-	SMAD6	exonic	nonframeshift substitution	Taiw_2453	Howrigan 2018	doi.org/10.1101/495036	1695	0	exome	Schizophrenia (SCZ)	psychiatric disorder	validated
5430	17p13.1	17	7406014	7406016	AGA	-	AGA>-	POLR2A	exonic	nonframeshift substitution	Taiw_2398	Howrigan 2018	doi.org/10.1101/495036	1695	0	exome	Schizophrenia (SCZ)	psychiatric disorder	validated
6651	21q22.11	21	34927397	34927459	AGCCGCCGCAGCCGCACCCCCAGCCGCCGCAGCCGCACCCCCAGCCGCCGCAGCCGCACCCCC	-	AGCCGCCGCAGCCGCACCCCCAGCCGCCGCAGCCGCACCCCCAGCCGCCGCAGCCGCACCCCC>-	SON	exonic	nonframeshift substitution	Taiw_1753	Howrigan 2018	doi.org/10.1101/495036	1695	0	exome	Schizophrenia (SCZ)	psychiatric disorder	validated
79258	1p36.32	1	2537721	2537721	T	C	T>C	MMEL1	exonic	nonsynonymous SNV	Taiw_2730	Howrigan 2018	doi.org/10.1101/495036	1695	0	exome	Schizophrenia (SCZ)	psychiatric disorder	validated
63976	1p36.32	1	3328020	3328020	G	A	G>A	PRDM16	exonic	nonsynonymous SNV	Taiw_806	Howrigan 2018	doi.org/10.1101/495036	1695	0	exome	Schizophrenia (SCZ)	psychiatric disorder	validated
63976	1p36.32	1	3328557	3328557	C	T	C>T	PRDM16	exonic	nonsynonymous SNV	Taiw_719	Howrigan 2018	doi.org/10.1101/495036	1695	0	exome	Schizophrenia (SCZ)	psychiatric disorder	validated
473	1p36.23	1	8601371	8601371	C	A	C>A	RERE	exonic	nonsynonymous SNV	Taiw_1007	Howrigan 2018	doi.org/10.1101/495036	1695	0	exome	Schizophrenia (SCZ)	psychiatric disorder	validated
57540	1p36.22	1	11579431	11579431	C	T	C>T	DISP3	exonic	nonsynonymous SNV	Taiw_1164	Howrigan 2018	doi.org/10.1101/495036	1695	0	exome	Schizophrenia (SCZ)	psychiatric disorder	validated
9927	1p36.22	1	12052650	12052650	G	A	G>A	MFN2	exonic	nonsynonymous SNV	Taiw_343	Howrigan 2018	doi.org/10.1101/495036	1695	0	exome	Schizophrenia (SCZ)	psychiatric disorder	validated
7133	1p36.22	1	12262045	12262045	G	A	G>A	TNFRSF1B	exonic	nonsynonymous SNV	Taiw_1800	Howrigan 2018	doi.org/10.1101/495036	1695	0	exome	Schizophrenia (SCZ)	psychiatric disorder	validated
65121	1p36.21	1	12855915	12855915	C	G	C>G	PRAMEF1	exonic	nonsynonymous SNV	Taiw_324	Howrigan 2018	doi.org/10.1101/495036	1695	0	exome	Schizophrenia (SCZ)	psychiatric disorder	validated
23341	1p36.21	1	15855644	15855644	T	C	T>C	DNAJC16	exonic	nonsynonymous SNV	Taiw_1215	Howrigan 2018	doi.org/10.1101/495036	1695	0	exome	Schizophrenia (SCZ)	psychiatric disorder	validated
23013	1p36.13	1	16263929	16263929	C	G	C>G	SPEN	exonic	nonsynonymous SNV	Taiw_1939	Howrigan 2018	doi.org/10.1101/495036	1695	0	exome	Schizophrenia (SCZ)	psychiatric disorder	validated
23352	1p36.13	1	19491396	19491396	G	A	G>A	UBR4	exonic	nonsynonymous SNV	Taiw_604	Howrigan 2018	doi.org/10.1101/495036	1695	0	exome	Schizophrenia (SCZ)	psychiatric disorder	validated
23065	1p36.13	1	19559582	19559582	G	C	G>C	EMC1	exonic	nonsynonymous SNV	Taiw_35	Howrigan 2018	doi.org/10.1101/495036	1695	0	exome	Schizophrenia (SCZ)	psychiatric disorder	validated
5909	1p36.12	1	21930317	21930317	C	T	C>T	RAP1GAP	exonic	nonsynonymous SNV	Taiw_2498	Howrigan 2018	doi.org/10.1101/495036	1695	0	exome	Schizophrenia (SCZ)	psychiatric disorder	validated
5909	1p36.12	1	21930342	21930342	C	T	C>T	RAP1GAP	exonic	nonsynonymous SNV	Taiw_1673	Howrigan 2018	doi.org/10.1101/495036	1695	0	exome	Schizophrenia (SCZ)	psychiatric disorder	validated
5909	1p36.12	1	21936756	21936756	G	A	G>A	RAP1GAP	exonic	nonsynonymous SNV	Taiw_380	Howrigan 2018	doi.org/10.1101/495036	1695	0	exome	Schizophrenia (SCZ)	psychiatric disorder	validated
2048	1p36.12	1	23111305	23111305	G	A	G>A	EPHB2	exonic	nonsynonymous SNV	Taiw_171	Howrigan 2018	doi.org/10.1101/495036	1695	0	exome	Schizophrenia (SCZ)	psychiatric disorder	validated
7798	1p36.12	1	23420486	23420486	C	T	C>T	LUZP1	exonic	nonsynonymous SNV	Taiw_1778	Howrigan 2018	doi.org/10.1101/495036	1695	0	exome	Schizophrenia (SCZ)	psychiatric disorder	validated
9064	1p36.11	1	27683186	27683186	T	A	T>A	MAP3K6	exonic	nonsynonymous SNV	Taiw_878	Howrigan 2018	doi.org/10.1101/495036	1695	0	exome	Schizophrenia (SCZ)	psychiatric disorder	validated
9064	1p36.11	1	27685059	27685059	G	A	G>A	MAP3K6	exonic	nonsynonymous SNV	Taiw_892	Howrigan 2018	doi.org/10.1101/495036	1695	0	exome	Schizophrenia (SCZ)	psychiatric disorder	validated
27245	1p36.11	1	27874088	27874088	C	G	C>G	AHDC1	exonic	nonsynonymous SNV	Taiw_2195	Howrigan 2018	doi.org/10.1101/495036	1695	0	exome	Schizophrenia (SCZ)	psychiatric disorder	validated
27245	1p36.11	1	27876769	27876769	C	G	C>G	AHDC1	exonic	nonsynonymous SNV	Taiw_174	Howrigan 2018	doi.org/10.1101/495036	1695	0	exome	Schizophrenia (SCZ)	psychiatric disorder	validated
10691	1p35.3	1	29041212	29041212	A	G	A>G	GMEB1	exonic	nonsynonymous SNV	Taiw_89	Howrigan 2018	doi.org/10.1101/495036	1695	0	exome	Schizophrenia (SCZ)	psychiatric disorder	validated
6429	1p35.3	1	29475482	29475482	C	T	C>T	SRSF4	exonic	nonsynonymous SNV	Taiw_862	Howrigan 2018	doi.org/10.1101/495036	1695	0	exome	Schizophrenia (SCZ)	psychiatric disorder	validated
10076	1p35.3	1	29639079	29639079	C	T	C>T	PTPRU	exonic	nonsynonymous SNV	Taiw_1238	Howrigan 2018	doi.org/10.1101/495036	1695	0	exome	Schizophrenia (SCZ)	psychiatric disorder	validated
114784	1p35.1	1	34052209	34052209	C	T	C>T	CSMD2	exonic	nonsynonymous SNV	Taiw_2262	Howrigan 2018	doi.org/10.1101/495036	1695	0	exome	Schizophrenia (SCZ)	psychiatric disorder	validated
26523	1p34.3	1	36359736	36359736	G	T	G>T	AGO1	exonic	nonsynonymous SNV	Taiw_804	Howrigan 2018	doi.org/10.1101/495036	1695	0	exome	Schizophrenia (SCZ)	psychiatric disorder	validated
83931	1p34.3	1	36807415	36807415	C	T	C>T	STK40	exonic	nonsynonymous SNV	Taiw_792	Howrigan 2018	doi.org/10.1101/495036	1695	0	exome	Schizophrenia (SCZ)	psychiatric disorder	validated
2899	1p34.3	1	37324744	37324744	G	T	G>T	GRIK3	exonic	nonsynonymous SNV	Taiw_1463	Howrigan 2018	doi.org/10.1101/495036	1695	0	exome	Schizophrenia (SCZ)	psychiatric disorder	validated
284654	1p34.3	1	38079882	38079882	T	C	T>C	RSPO1	exonic	nonsynonymous SNV	Taiw_529	Howrigan 2018	doi.org/10.1101/495036	1695	0	exome	Schizophrenia (SCZ)	psychiatric disorder	validated
10946	1p34.3	1	38435108	38435108	T	C	T>C	SF3A3	exonic	nonsynonymous SNV	Taiw_985	Howrigan 2018	doi.org/10.1101/495036	1695	0	exome	Schizophrenia (SCZ)	psychiatric disorder	validated
9670	1p34.1	1	44424248	44424248	A	C	A>C	IPO13	exonic	nonsynonymous SNV	Taiw_938	Howrigan 2018	doi.org/10.1101/495036	1695	0	exome	Schizophrenia (SCZ)	psychiatric disorder	validated
7389	1p34.1	1	45478652	45478652	C	T	C>T	UROD	exonic	nonsynonymous SNV	Taiw_1048	Howrigan 2018	doi.org/10.1101/495036	1695	0	exome	Schizophrenia (SCZ)	psychiatric disorder	validated
57643	1p34.1	1	45524415	45524415	C	T	C>T	ZSWIM5	exonic	nonsynonymous SNV	Taiw_1188	Howrigan 2018	doi.org/10.1101/495036	1695	0	exome	Schizophrenia (SCZ)	psychiatric disorder	validated
7809	1p32.3	1	55464876	55464876	C	T	C>T	BSND	exonic	nonsynonymous SNV	Taiw_44	Howrigan 2018	doi.org/10.1101/495036	1695	0	exome	Schizophrenia (SCZ)	psychiatric disorder	validated
10207	1p31.3	1	62340993	62340993	G	A	G>A	PATJ	exonic	nonsynonymous SNV	Taiw_1274	Howrigan 2018	doi.org/10.1101/495036	1695	0	exome	Schizophrenia (SCZ)	psychiatric disorder	validated
3716	1p31.3	1	65321245	65321245	C	T	C>T	JAK1	exonic	nonsynonymous SNV	Taiw_612	Howrigan 2018	doi.org/10.1101/495036	1695	0	exome	Schizophrenia (SCZ)	psychiatric disorder	validated
100526835;51086	1p31.1	1	74929217	74929217	T	C	T>C	FPGT-TNNI3K;TNNI3K	exonic	nonsynonymous SNV	Taiw_2196	Howrigan 2018	doi.org/10.1101/495036	1695	0	exome	Schizophrenia (SCZ)	psychiatric disorder	validated
54680	1p22.3	1	86171807	86171807	T	C	T>C	ZNHIT6	exonic	nonsynonymous SNV	Taiw_1831	Howrigan 2018	doi.org/10.1101/495036	1695	0	exome	Schizophrenia (SCZ)	psychiatric disorder	validated
23507	1p22.2	1	90049660	90049660	T	G	T>G	LRRC8B	exonic	nonsynonymous SNV	Taiw_823	Howrigan 2018	doi.org/10.1101/495036	1695	0	exome	Schizophrenia (SCZ)	psychiatric disorder	validated
24	1p22.1	1	94526127	94526127	G	A	G>A	ABCA4	exonic	nonsynonymous SNV	Taiw_397	Howrigan 2018	doi.org/10.1101/495036	1695	0	exome	Schizophrenia (SCZ)	psychiatric disorder	validated
8556	1p21.2	1	100960432	100960432	T	C	T>C	CDC14A	exonic	nonsynonymous SNV	Taiw_297	Howrigan 2018	doi.org/10.1101/495036	1695	0	exome	Schizophrenia (SCZ)	psychiatric disorder	validated
1301	1p21.1	1	103400660	103400660	C	T	C>T	COL11A1	exonic	nonsynonymous SNV	Taiw_814	Howrigan 2018	doi.org/10.1101/495036	1695	0	exome	Schizophrenia (SCZ)	psychiatric disorder	validated
10451	1p13.3	1	108298086	108298086	C	T	C>T	VAV3	exonic	nonsynonymous SNV	Taiw_929	Howrigan 2018	doi.org/10.1101/495036	1695	0	exome	Schizophrenia (SCZ)	psychiatric disorder	validated
3321	1p13.1	1	117150747	117150747	C	T	C>T	IGSF3	exonic	nonsynonymous SNV	Taiw_448	Howrigan 2018	doi.org/10.1101/495036	1695	0	exome	Schizophrenia (SCZ)	psychiatric disorder	validated
54855	1p12	1	118165644	118165644	G	A	G>A	FAM46C	exonic	nonsynonymous SNV	Taiw_213	Howrigan 2018	doi.org/10.1101/495036	1695	0	exome	Schizophrenia (SCZ)	psychiatric disorder	validated
2330	1q21.1	1	146672757	146672757	C	T	C>T	FMO5	exonic	nonsynonymous SNV	Taiw_59	Howrigan 2018	doi.org/10.1101/495036	1695	0	exome	Schizophrenia (SCZ)	psychiatric disorder	validated
9900	1q21.2	1	149883464	149883464	G	A	G>A	SV2A	exonic	nonsynonymous SNV	Taiw_411	Howrigan 2018	doi.org/10.1101/495036	1695	0	exome	Schizophrenia (SCZ)	psychiatric disorder	validated
149428	1q21.3	1	151011410	151011410	C	G	C>G	BNIPL	exonic	nonsynonymous SNV	Taiw_193	Howrigan 2018	doi.org/10.1101/495036	1695	0	exome	Schizophrenia (SCZ)	psychiatric disorder	validated
149428	1q21.3	1	151015813	151015813	C	T	C>T	BNIPL	exonic	nonsynonymous SNV	Taiw_44	Howrigan 2018	doi.org/10.1101/495036	1695	0	exome	Schizophrenia (SCZ)	psychiatric disorder	validated
23126	1q21.3	1	151400737	151400737	C	T	C>T	POGZ	exonic	nonsynonymous SNV	Taiw_967	Howrigan 2018	doi.org/10.1101/495036	1695	0	exome	Schizophrenia (SCZ)	psychiatric disorder	validated
81609	1q21.3	1	151665462	151665462	G	A	G>A	SNX27	exonic	nonsynonymous SNV	Taiw_42	Howrigan 2018	doi.org/10.1101/495036	1695	0	exome	Schizophrenia (SCZ)	psychiatric disorder	validated
7062	1q21.3	1	152080298	152080298	C	T	C>T	TCHH	exonic	nonsynonymous SNV	Taiw_875	Howrigan 2018	doi.org/10.1101/495036	1695	0	exome	Schizophrenia (SCZ)	psychiatric disorder	validated
388697	1q21.3	1	152191658	152191658	C	T	C>T	HRNR	exonic	nonsynonymous SNV	Taiw_1444	Howrigan 2018	doi.org/10.1101/495036	1695	0	exome	Schizophrenia (SCZ)	psychiatric disorder	validated
6707	1q21.3	1	152975930	152975930	G	A	G>A	SPRR3	exonic	nonsynonymous SNV	Taiw_562	Howrigan 2018	doi.org/10.1101/495036	1695	0	exome	Schizophrenia (SCZ)	psychiatric disorder	validated
9826	1q23.1	1	156921420	156921420	C	T	C>T	ARHGEF11	exonic	nonsynonymous SNV	Taiw_1316	Howrigan 2018	doi.org/10.1101/495036	1695	0	exome	Schizophrenia (SCZ)	psychiatric disorder	validated
6708	1q23.1	1	158631122	158631122	G	A	G>A	SPTA1	exonic	nonsynonymous SNV	Taiw_1305	Howrigan 2018	doi.org/10.1101/495036	1695	0	exome	Schizophrenia (SCZ)	psychiatric disorder	validated
25790	1q23.2	1	159857785	159857785	C	T	C>T	CFAP45	exonic	nonsynonymous SNV	Taiw_1025	Howrigan 2018	doi.org/10.1101/495036	1695	0	exome	Schizophrenia (SCZ)	psychiatric disorder	validated
477	1q23.2	1	160098821	160098821	C	T	C>T	ATP1A2	exonic	nonsynonymous SNV	Taiw_1489	Howrigan 2018	doi.org/10.1101/495036	1695	0	exome	Schizophrenia (SCZ)	psychiatric disorder	validated
5396	1q24.2	1	170689028	170689028	G	A	G>A	PRRX1	exonic	nonsynonymous SNV	Taiw_1655	Howrigan 2018	doi.org/10.1101/495036	1695	0	exome	Schizophrenia (SCZ)	psychiatric disorder	validated
60676	1q25.2	1	176525640	176525640	C	A	C>A	PAPPA2	exonic	nonsynonymous SNV	Taiw_2201	Howrigan 2018	doi.org/10.1101/495036	1695	0	exome	Schizophrenia (SCZ)	psychiatric disorder	validated
9917	1q25.2	1	179013041	179013041	C	T	C>T	FAM20B	exonic	nonsynonymous SNV	Taiw_720	Howrigan 2018	doi.org/10.1101/495036	1695	0	exome	Schizophrenia (SCZ)	psychiatric disorder	validated
163590	1q25.2	1	179820101	179820101	A	C	A>C	TOR1AIP2	exonic	nonsynonymous SNV	Taiw_124	Howrigan 2018	doi.org/10.1101/495036	1695	0	exome	Schizophrenia (SCZ)	psychiatric disorder	validated
57710	1q25.3	1	180910365	180910365	G	A	G>A	KIAA1614	exonic	nonsynonymous SNV	Taiw_1747	Howrigan 2018	doi.org/10.1101/495036	1695	0	exome	Schizophrenia (SCZ)	psychiatric disorder	validated
777	1q25.3	1	181701993	181701993	G	A	G>A	CACNA1E	exonic	nonsynonymous SNV	Taiw_193	Howrigan 2018	doi.org/10.1101/495036	1695	0	exome	Schizophrenia (SCZ)	psychiatric disorder	validated
777	1q25.3	1	181765945	181765945	G	A	G>A	CACNA1E	exonic	nonsynonymous SNV	Taiw_1001	Howrigan 2018	doi.org/10.1101/495036	1695	0	exome	Schizophrenia (SCZ)	psychiatric disorder	validated
259266	1q31.3	1	197069602	197069602	G	A	G>A	ASPM	exonic	nonsynonymous SNV	Taiw_747	Howrigan 2018	doi.org/10.1101/495036	1695	0	exome	Schizophrenia (SCZ)	psychiatric disorder	validated
2494	1q32.1	1	200143150	200143150	G	A	G>A	NR5A2	exonic	nonsynonymous SNV	Taiw_468	Howrigan 2018	doi.org/10.1101/495036	1695	0	exome	Schizophrenia (SCZ)	psychiatric disorder	validated
91156	1q32.1	1	201175649	201175649	G	A	G>A	IGFN1	exonic	nonsynonymous SNV	Taiw_220	Howrigan 2018	doi.org/10.1101/495036	1695	0	exome	Schizophrenia (SCZ)	psychiatric disorder	validated
5778	1q32.1	1	202129851	202129851	G	A	G>A	PTPN7	exonic	nonsynonymous SNV	Taiw_1802	Howrigan 2018	doi.org/10.1101/495036	1695	0	exome	Schizophrenia (SCZ)	psychiatric disorder	validated
9580	1q32.1	1	204093859	204093859	C	T	C>T	SOX13	exonic	nonsynonymous SNV	Taiw_1125	Howrigan 2018	doi.org/10.1101/495036	1695	0	exome	Schizophrenia (SCZ)	psychiatric disorder	validated
5929	1q32.1	1	205069130	205069130	C	T	C>T	RBBP5	exonic	nonsynonymous SNV	Taiw_461	Howrigan 2018	doi.org/10.1101/495036	1695	0	exome	Schizophrenia (SCZ)	psychiatric disorder	validated
5362	1q32.2	1	208201504	208201504	T	A	T>A	PLXNA2	exonic	nonsynonymous SNV	Taiw_1252	Howrigan 2018	doi.org/10.1101/495036	1695	0	exome	Schizophrenia (SCZ)	psychiatric disorder	validated
2104	1q41	1	216824360	216824360	C	T	C>T	ESRRG	exonic	nonsynonymous SNV	Taiw_2455	Howrigan 2018	doi.org/10.1101/495036	1695	0	exome	Schizophrenia (SCZ)	psychiatric disorder	validated
5664	1q42.13	1	227069636	227069636	G	A	G>A	PSEN2	exonic	nonsynonymous SNV	Taiw_916	Howrigan 2018	doi.org/10.1101/495036	1695	0	exome	Schizophrenia (SCZ)	psychiatric disorder	validated
84033	1q42.13	1	228487765	228487765	C	T	C>T	OBSCN	exonic	nonsynonymous SNV	Taiw_51	Howrigan 2018	doi.org/10.1101/495036	1695	0	exome	Schizophrenia (SCZ)	psychiatric disorder	validated
27185	1q42.2	1	232144653	232144653	T	C	T>C	DISC1	exonic	nonsynonymous SNV	Taiw_709	Howrigan 2018	doi.org/10.1101/495036	1695	0	exome	Schizophrenia (SCZ)	psychiatric disorder	validated
80003	1q42.2	1	233152695	233152695	A	G	A>G	PCNX2	exonic	nonsynonymous SNV	Taiw_287	Howrigan 2018	doi.org/10.1101/495036	1695	0	exome	Schizophrenia (SCZ)	psychiatric disorder	validated
1130	1q42.3	1	235972313	235972313	G	A	G>A	LYST	exonic	nonsynonymous SNV	Taiw_1153	Howrigan 2018	doi.org/10.1101/495036	1695	0	exome	Schizophrenia (SCZ)	psychiatric disorder	validated
6262	1q43	1	237961452	237961452	A	G	A>G	RYR2	exonic	nonsynonymous SNV	Taiw_1495	Howrigan 2018	doi.org/10.1101/495036	1695	0	exome	Schizophrenia (SCZ)	psychiatric disorder	validated
9859	1q43	1	243362478	243362478	C	A	C>A	CEP170	exonic	nonsynonymous SNV	Taiw_114	Howrigan 2018	doi.org/10.1101/495036	1695	0	exome	Schizophrenia (SCZ)	psychiatric disorder	validated
391192	1q44	1	248224762	248224762	G	A	G>A	OR2L3	exonic	nonsynonymous SNV	Taiw_1696	Howrigan 2018	doi.org/10.1101/495036	1695	0	exome	Schizophrenia (SCZ)	psychiatric disorder	validated
254879	1q44	1	248551598	248551598	C	T	C>T	OR2T6	exonic	nonsynonymous SNV	Taiw_570	Howrigan 2018	doi.org/10.1101/495036	1695	0	exome	Schizophrenia (SCZ)	psychiatric disorder	validated
7173	2p25.3	2	1497748	1497748	G	A	G>A	TPO	exonic	nonsynonymous SNV	Taiw_921	Howrigan 2018	doi.org/10.1101/495036	1695	0	exome	Schizophrenia (SCZ)	psychiatric disorder	validated
51692	2p25.1	2	9580623	9580623	A	G	A>G	CPSF3	exonic	nonsynonymous SNV	Taiw_1416	Howrigan 2018	doi.org/10.1101/495036	1695	0	exome	Schizophrenia (SCZ)	psychiatric disorder	validated
338	2p24.1	2	21229323	21229323	C	A	C>A	APOB	exonic	nonsynonymous SNV	Taiw_711	Howrigan 2018	doi.org/10.1101/495036	1695	0	exome	Schizophrenia (SCZ)	psychiatric disorder	validated
50618	2p23.3	2	24533505	24533505	T	C	T>C	ITSN2	exonic	nonsynonymous SNV	Taiw_1112	Howrigan 2018	doi.org/10.1101/495036	1695	0	exome	Schizophrenia (SCZ)	psychiatric disorder	validated
9381	2p23.3	2	26702182	26702182	G	A	G>A	OTOF	exonic	nonsynonymous SNV	Taiw_1969	Howrigan 2018	doi.org/10.1101/495036	1695	0	exome	Schizophrenia (SCZ)	psychiatric disorder	validated
60509	2p23.3	2	27278015	27278015	T	G	T>G	AGBL5	exonic	nonsynonymous SNV	Taiw_425	Howrigan 2018	doi.org/10.1101/495036	1695	0	exome	Schizophrenia (SCZ)	psychiatric disorder	validated
8890	2p23.3	2	27587635	27587635	T	C	T>C	EIF2B4	exonic	nonsynonymous SNV	Taiw_269	Howrigan 2018	doi.org/10.1101/495036	1695	0	exome	Schizophrenia (SCZ)	psychiatric disorder	validated
57448	2p22.3	2	32702454	32702454	C	T	C>T	BIRC6	exonic	nonsynonymous SNV	Taiw_529	Howrigan 2018	doi.org/10.1101/495036	1695	0	exome	Schizophrenia (SCZ)	psychiatric disorder	validated
4052	2p22.3	2	33500943	33500943	A	G	A>G	LTBP1	exonic	nonsynonymous SNV	Taiw_537	Howrigan 2018	doi.org/10.1101/495036	1695	0	exome	Schizophrenia (SCZ)	psychiatric disorder	validated
54497	2p22.2	2	37310436	37310436	T	C	T>C	HEATR5B	exonic	nonsynonymous SNV	Taiw_305	Howrigan 2018	doi.org/10.1101/495036	1695	0	exome	Schizophrenia (SCZ)	psychiatric disorder	validated
10153	2p22.2	2	37454754	37454754	T	C	T>C	CEBPZ	exonic	nonsynonymous SNV	Taiw_488	Howrigan 2018	doi.org/10.1101/495036	1695	0	exome	Schizophrenia (SCZ)	psychiatric disorder	validated
6546	2p22.1	2	40657170	40657170	G	A	G>A	SLC8A1	exonic	nonsynonymous SNV	Taiw_30	Howrigan 2018	doi.org/10.1101/495036	1695	0	exome	Schizophrenia (SCZ)	psychiatric disorder	validated
170850	2p21	2	42671475	42671475	G	A	G>A	KCNG3	exonic	nonsynonymous SNV	Taiw_1309	Howrigan 2018	doi.org/10.1101/495036	1695	0	exome	Schizophrenia (SCZ)	psychiatric disorder	validated
63892	2p21	2	43655278	43655278	G	C	G>C	THADA	exonic	nonsynonymous SNV	Taiw_2373	Howrigan 2018	doi.org/10.1101/495036	1695	0	exome	Schizophrenia (SCZ)	psychiatric disorder	validated
10736	2p21	2	45235848	45235848	C	G	C>G	SIX2	exonic	nonsynonymous SNV	Taiw_800	Howrigan 2018	doi.org/10.1101/495036	1695	0	exome	Schizophrenia (SCZ)	psychiatric disorder	validated
57217	2p21	2	47220635	47220635	G	A	G>A	TTC7A	exonic	nonsynonymous SNV	Taiw_2222	Howrigan 2018	doi.org/10.1101/495036	1695	0	exome	Schizophrenia (SCZ)	psychiatric disorder	validated
4436	2p21	2	47693895	47693895	A	C	A>C	MSH2	exonic	nonsynonymous SNV	Taiw_1548	Howrigan 2018	doi.org/10.1101/495036	1695	0	exome	Schizophrenia (SCZ)	psychiatric disorder	validated
11037;286749	2p16.3	2	48809577	48809577	G	A	G>A	STON1;STON1-GTF2A1L	exonic	nonsynonymous SNV	Taiw_1974	Howrigan 2018	doi.org/10.1101/495036	1695	0	exome	Schizophrenia (SCZ)	psychiatric disorder	validated
57223	2p16.1	2	55844310	55844310	T	C	T>C	PPP4R3B	exonic	nonsynonymous SNV	Taiw_678	Howrigan 2018	doi.org/10.1101/495036	1695	0	exome	Schizophrenia (SCZ)	psychiatric disorder	validated
53335	2p16.1	2	60688290	60688290	T	C	T>C	BCL11A	exonic	nonsynonymous SNV	Taiw_648	Howrigan 2018	doi.org/10.1101/495036	1695	0	exome	Schizophrenia (SCZ)	psychiatric disorder	validated
10097	2p14	2	65478188	65478188	G	A	G>A	ACTR2	exonic	nonsynonymous SNV	Taiw_824	Howrigan 2018	doi.org/10.1101/495036	1695	0	exome	Schizophrenia (SCZ)	psychiatric disorder	validated
5534	2p14	2	68408105	68408105	A	G	A>G	PPP3R1	exonic	nonsynonymous SNV	Taiw_1308	Howrigan 2018	doi.org/10.1101/495036	1695	0	exome	Schizophrenia (SCZ)	psychiatric disorder	validated
57835	2p13.1	2	74459765	74459765	C	T	C>T	SLC4A5	exonic	nonsynonymous SNV	Taiw_1036	Howrigan 2018	doi.org/10.1101/495036	1695	0	exome	Schizophrenia (SCZ)	psychiatric disorder	validated
57835	2p13.1	2	74474313	74474313	C	T	C>T	SLC4A5	exonic	nonsynonymous SNV	Taiw_1044	Howrigan 2018	doi.org/10.1101/495036	1695	0	exome	Schizophrenia (SCZ)	psychiatric disorder	validated
1639	2p13.1	2	74592702	74592702	C	T	C>T	DCTN1	exonic	nonsynonymous SNV	Taiw_643	Howrigan 2018	doi.org/10.1101/495036	1695	0	exome	Schizophrenia (SCZ)	psychiatric disorder	validated
55818	2p11.2	2	86693625	86693625	T	G	T>G	KDM3A	exonic	nonsynonymous SNV	Taiw_454	Howrigan 2018	doi.org/10.1101/495036	1695	0	exome	Schizophrenia (SCZ)	psychiatric disorder	validated
23020	2q11.2	2	96942873	96942873	C	T	C>T	SNRNP200	exonic	nonsynonymous SNV	Taiw_263	Howrigan 2018	doi.org/10.1101/495036	1695	0	exome	Schizophrenia (SCZ)	psychiatric disorder	validated
23020	2q11.2	2	96944004	96944004	G	A	G>A	SNRNP200	exonic	nonsynonymous SNV	Taiw_1431	Howrigan 2018	doi.org/10.1101/495036	1695	0	exome	Schizophrenia (SCZ)	psychiatric disorder	validated
23505	2q11.2	2	98421557	98421557	C	T	C>T	TMEM131	exonic	nonsynonymous SNV	Taiw_1480	Howrigan 2018	doi.org/10.1101/495036	1695	0	exome	Schizophrenia (SCZ)	psychiatric disorder	validated
3631	2q11.2	2	99181184	99181184	A	G	A>G	INPP4A	exonic	nonsynonymous SNV	Taiw_2023	Howrigan 2018	doi.org/10.1101/495036	1695	0	exome	Schizophrenia (SCZ)	psychiatric disorder	validated
3899	2q11.2	2	100170775	100170775	C	T	C>T	AFF3	exonic	nonsynonymous SNV	Taiw_77	Howrigan 2018	doi.org/10.1101/495036	1695	0	exome	Schizophrenia (SCZ)	psychiatric disorder	validated
4867	2q13	2	110881589	110881589	C	T	C>T	NPHP1	exonic	nonsynonymous SNV	Taiw_1632	Howrigan 2018	doi.org/10.1101/495036	1695	0	exome	Schizophrenia (SCZ)	psychiatric disorder	validated
129684	2q14.3	2	125261893	125261893	G	A	G>A	CNTNAP5	exonic	nonsynonymous SNV	Taiw_1227	Howrigan 2018	doi.org/10.1101/495036	1695	0	exome	Schizophrenia (SCZ)	psychiatric disorder	validated
2071	2q14.3	2	128015218	128015218	G	A	G>A	ERCC3	exonic	nonsynonymous SNV	Taiw_2167	Howrigan 2018	doi.org/10.1101/495036	1695	0	exome	Schizophrenia (SCZ)	psychiatric disorder	validated
2863	2q21.2	2	133175427	133175427	G	A	G>A	GPR39	exonic	nonsynonymous SNV	Taiw_1293	Howrigan 2018	doi.org/10.1101/495036	1695	0	exome	Schizophrenia (SCZ)	psychiatric disorder	validated
55183	2q23.3	2	152317748	152317748	G	C	G>C	RIF1	exonic	nonsynonymous SNV	Taiw_202	Howrigan 2018	doi.org/10.1101/495036	1695	0	exome	Schizophrenia (SCZ)	psychiatric disorder	validated
55183	2q23.3	2	152322228	152322228	A	G	A>G	RIF1	exonic	nonsynonymous SNV	Taiw_2128	Howrigan 2018	doi.org/10.1101/495036	1695	0	exome	Schizophrenia (SCZ)	psychiatric disorder	validated
4703	2q23.3	2	152553709	152553709	T	C	T>C	NEB	exonic	nonsynonymous SNV	Taiw_189	Howrigan 2018	doi.org/10.1101/495036	1695	0	exome	Schizophrenia (SCZ)	psychiatric disorder	validated
29994	2q24.2	2	160204134	160204134	T	G	T>G	BAZ2B	exonic	nonsynonymous SNV	Taiw_1344	Howrigan 2018	doi.org/10.1101/495036	1695	0	exome	Schizophrenia (SCZ)	psychiatric disorder	validated
6326	2q24.3	2	166152376	166152376	C	T	C>T	SCN2A	exonic	nonsynonymous SNV	Taiw_508	Howrigan 2018	doi.org/10.1101/495036	1695	0	exome	Schizophrenia (SCZ)	psychiatric disorder	validated
6326	2q24.3	2	166170231	166170231	G	A	G>A	SCN2A	exonic	nonsynonymous SNV	Taiw_737	Howrigan 2018	doi.org/10.1101/495036	1695	0	exome	Schizophrenia (SCZ)	psychiatric disorder	validated
80034	2q24.3	2	166514420	166514420	A	G	A>G	CSRNP3	exonic	nonsynonymous SNV	Taiw_1196	Howrigan 2018	doi.org/10.1101/495036	1695	0	exome	Schizophrenia (SCZ)	psychiatric disorder	validated
2591	2q24.3	2	166621544	166621544	G	A	G>A	GALNT3	exonic	nonsynonymous SNV	Taiw_508	Howrigan 2018	doi.org/10.1101/495036	1695	0	exome	Schizophrenia (SCZ)	psychiatric disorder	validated
129446	2q24.3	2	168100200	168100200	T	G	T>G	XIRP2	exonic	nonsynonymous SNV	Taiw_793	Howrigan 2018	doi.org/10.1101/495036	1695	0	exome	Schizophrenia (SCZ)	psychiatric disorder	validated
27347	2q24.3	2	168812045	168812045	T	A	T>A	STK39	exonic	nonsynonymous SNV	Taiw_1388	Howrigan 2018	doi.org/10.1101/495036	1695	0	exome	Schizophrenia (SCZ)	psychiatric disorder	validated
11069	2q31.1	2	173891876	173891876	T	C	T>C	RAPGEF4	exonic	nonsynonymous SNV	Taiw_690	Howrigan 2018	doi.org/10.1101/495036	1695	0	exome	Schizophrenia (SCZ)	psychiatric disorder	validated
6670	2q31.1	2	174783349	174783349	A	G	A>G	SP3	exonic	nonsynonymous SNV	Taiw_460	Howrigan 2018	doi.org/10.1101/495036	1695	0	exome	Schizophrenia (SCZ)	psychiatric disorder	validated
79634	2q31.1	2	175287628	175287628	A	C	A>C	SCRN3	exonic	nonsynonymous SNV	Taiw_1235	Howrigan 2018	doi.org/10.1101/495036	1695	0	exome	Schizophrenia (SCZ)	psychiatric disorder	validated
114880	2q31.2	2	179185127	179185127	C	T	C>T	OSBPL6	exonic	nonsynonymous SNV	Taiw_2388	Howrigan 2018	doi.org/10.1101/495036	1695	0	exome	Schizophrenia (SCZ)	psychiatric disorder	validated
7273	2q31.2	2	179402473	179402473	C	T	C>T	TTN	exonic	nonsynonymous SNV	Taiw_756	Howrigan 2018	doi.org/10.1101/495036	1695	0	exome	Schizophrenia (SCZ)	psychiatric disorder	validated
7273	2q31.2	2	179413301	179413301	C	T	C>T	TTN	exonic	nonsynonymous SNV	Taiw_1126	Howrigan 2018	doi.org/10.1101/495036	1695	0	exome	Schizophrenia (SCZ)	psychiatric disorder	validated
116093	2q32.2	2	189599502	189599502	C	T	C>T	DIRC1	exonic	nonsynonymous SNV	Taiw_620	Howrigan 2018	doi.org/10.1101/495036	1695	0	exome	Schizophrenia (SCZ)	psychiatric disorder	validated
57679	2q33.1	2	202631995	202631995	C	A	C>A	ALS2	exonic	nonsynonymous SNV	Taiw_750	Howrigan 2018	doi.org/10.1101/495036	1695	0	exome	Schizophrenia (SCZ)	psychiatric disorder	validated
150864	2q33.2	2	203624076	203624076	C	T	C>T	FAM117B	exonic	nonsynonymous SNV	Taiw_1502	Howrigan 2018	doi.org/10.1101/495036	1695	0	exome	Schizophrenia (SCZ)	psychiatric disorder	validated
65059	2q33.2	2	204305415	204305415	A	G	A>G	RAPH1	exonic	nonsynonymous SNV	Taiw_1446	Howrigan 2018	doi.org/10.1101/495036	1695	0	exome	Schizophrenia (SCZ)	psychiatric disorder	validated
471	2q35	2	216214278	216214278	C	T	C>T	ATIC	exonic	nonsynonymous SNV	Taiw_262	Howrigan 2018	doi.org/10.1101/495036	1695	0	exome	Schizophrenia (SCZ)	psychiatric disorder	validated
7145	2q35	2	218677952	218677952	T	C	T>C	TNS1	exonic	nonsynonymous SNV	Taiw_532	Howrigan 2018	doi.org/10.1101/495036	1695	0	exome	Schizophrenia (SCZ)	psychiatric disorder	validated
14	2q35	2	219132283	219132283	C	T	C>T	AAMP	exonic	nonsynonymous SNV	Taiw_207	Howrigan 2018	doi.org/10.1101/495036	1695	0	exome	Schizophrenia (SCZ)	psychiatric disorder	validated
79065	2q35	2	220085820	220085820	G	A	G>A	ATG9A	exonic	nonsynonymous SNV	Taiw_128	Howrigan 2018	doi.org/10.1101/495036	1695	0	exome	Schizophrenia (SCZ)	psychiatric disorder	validated
10290	2q35	2	220333329	220333329	G	A	G>A	SPEG	exonic	nonsynonymous SNV	Taiw_1155	Howrigan 2018	doi.org/10.1101/495036	1695	0	exome	Schizophrenia (SCZ)	psychiatric disorder	validated
23363	2q35	2	220421295	220421295	T	C	T>C	OBSL1	exonic	nonsynonymous SNV	Taiw_814	Howrigan 2018	doi.org/10.1101/495036	1695	0	exome	Schizophrenia (SCZ)	psychiatric disorder	validated
10056	2q36.1	2	223436669	223436669	A	G	A>G	FARSB	exonic	nonsynonymous SNV	Taiw_449	Howrigan 2018	doi.org/10.1101/495036	1695	0	exome	Schizophrenia (SCZ)	psychiatric disorder	validated
57624	2q36.3	2	226446848	226446848	G	A	G>A	NYAP2	exonic	nonsynonymous SNV	Taiw_217	Howrigan 2018	doi.org/10.1101/495036	1695	0	exome	Schizophrenia (SCZ)	psychiatric disorder	validated
377007	2q37.3	2	239059620	239059620	C	G	C>G	KLHL30	exonic	nonsynonymous SNV	Taiw_232	Howrigan 2018	doi.org/10.1101/495036	1695	0	exome	Schizophrenia (SCZ)	psychiatric disorder	validated
8864	2q37.3	2	239164413	239164413	C	G	C>G	PER2	exonic	nonsynonymous SNV	Taiw_1488	Howrigan 2018	doi.org/10.1101/495036	1695	0	exome	Schizophrenia (SCZ)	psychiatric disorder	validated
152330	3p26.3	3	2787327	2787327	G	A	G>A	CNTN4	exonic	nonsynonymous SNV	Taiw_1495	Howrigan 2018	doi.org/10.1101/495036	1695	0	exome	Schizophrenia (SCZ)	psychiatric disorder	validated
152330	3p26.2	3	3097842	3097842	G	A	G>A	CNTN4	exonic	nonsynonymous SNV	Taiw_917	Howrigan 2018	doi.org/10.1101/495036	1695	0	exome	Schizophrenia (SCZ)	psychiatric disorder	validated
9695	3p26.1	3	5243508	5243508	A	G	A>G	EDEM1	exonic	nonsynonymous SNV	Taiw_603	Howrigan 2018	doi.org/10.1101/495036	1695	0	exome	Schizophrenia (SCZ)	psychiatric disorder	validated
9901	3p25.3	3	9034590	9034590	C	T	C>T	SRGAP3	exonic	nonsynonymous SNV	Taiw_907	Howrigan 2018	doi.org/10.1101/495036	1695	0	exome	Schizophrenia (SCZ)	psychiatric disorder	validated
9901	3p25.3	3	9055011	9055011	C	T	C>T	SRGAP3	exonic	nonsynonymous SNV	Taiw_1671	Howrigan 2018	doi.org/10.1101/495036	1695	0	exome	Schizophrenia (SCZ)	psychiatric disorder	validated
7862	3p25.3	3	9775895	9775895	C	T	C>T	BRPF1	exonic	nonsynonymous SNV	Taiw_105	Howrigan 2018	doi.org/10.1101/495036	1695	0	exome	Schizophrenia (SCZ)	psychiatric disorder	validated
2177	3p25.3	3	10094126	10094126	A	G	A>G	FANCD2	exonic	nonsynonymous SNV	Taiw_1969	Howrigan 2018	doi.org/10.1101/495036	1695	0	exome	Schizophrenia (SCZ)	psychiatric disorder	validated
3656	3p25.3	3	10219626	10219626	C	G	C>G	IRAK2	exonic	nonsynonymous SNV	Taiw_533	Howrigan 2018	doi.org/10.1101/495036	1695	0	exome	Schizophrenia (SCZ)	psychiatric disorder	validated
6529	3p25.3	3	11059567	11059567	G	A	G>A	SLC6A1	exonic	nonsynonymous SNV	Taiw_262	Howrigan 2018	doi.org/10.1101/495036	1695	0	exome	Schizophrenia (SCZ)	psychiatric disorder	validated
131096	3p24.3	3	19190252	19190252	T	G	T>G	KCNH8	exonic	nonsynonymous SNV	Taiw_1128	Howrigan 2018	doi.org/10.1101/495036	1695	0	exome	Schizophrenia (SCZ)	psychiatric disorder	validated
85443	3p22.2	3	36778971	36778971	C	T	C>T	DCLK3	exonic	nonsynonymous SNV	Taiw_2494	Howrigan 2018	doi.org/10.1101/495036	1695	0	exome	Schizophrenia (SCZ)	psychiatric disorder	validated
9940	3p22.2	3	38158024	38158024	C	A	C>A	DLEC1	exonic	nonsynonymous SNV	Taiw_1227	Howrigan 2018	doi.org/10.1101/495036	1695	0	exome	Schizophrenia (SCZ)	psychiatric disorder	validated
9940	3p22.2	3	38163847	38163847	C	T	C>T	DLEC1	exonic	nonsynonymous SNV	Taiw_924	Howrigan 2018	doi.org/10.1101/495036	1695	0	exome	Schizophrenia (SCZ)	psychiatric disorder	validated
9390	3p22.2	3	38317792	38317792	G	T	G>T	SLC22A13	exonic	nonsynonymous SNV	Taiw_569	Howrigan 2018	doi.org/10.1101/495036	1695	0	exome	Schizophrenia (SCZ)	psychiatric disorder	validated
6331	3p22.2	3	38592381	38592381	C	T	C>T	SCN5A	exonic	nonsynonymous SNV	Taiw_235	Howrigan 2018	doi.org/10.1101/495036	1695	0	exome	Schizophrenia (SCZ)	psychiatric disorder	validated
11280	3p22.2	3	38966954	38966954	G	A	G>A	SCN11A	exonic	nonsynonymous SNV	Taiw_2418	Howrigan 2018	doi.org/10.1101/495036	1695	0	exome	Schizophrenia (SCZ)	psychiatric disorder	validated
11280	3p22.2	3	38986975	38986975	C	T	C>T	SCN11A	exonic	nonsynonymous SNV	Taiw_879	Howrigan 2018	doi.org/10.1101/495036	1695	0	exome	Schizophrenia (SCZ)	psychiatric disorder	validated
25924	3p22.1	3	40192588	40192588	C	T	C>T	MYRIP	exonic	nonsynonymous SNV	Taiw_111	Howrigan 2018	doi.org/10.1101/495036	1695	0	exome	Schizophrenia (SCZ)	psychiatric disorder	validated
22906	3p22.1	3	42251526	42251526	C	T	C>T	TRAK1	exonic	nonsynonymous SNV	Taiw_2086	Howrigan 2018	doi.org/10.1101/495036	1695	0	exome	Schizophrenia (SCZ)	psychiatric disorder	validated
56992	3p21.31	3	44852428	44852428	A	C	A>C	KIF15	exonic	nonsynonymous SNV	Taiw_2172	Howrigan 2018	doi.org/10.1101/495036	1695	0	exome	Schizophrenia (SCZ)	psychiatric disorder	validated
54716	3p21.31	3	45817470	45817470	G	A	G>A	SLC6A20	exonic	nonsynonymous SNV	Taiw_1701	Howrigan 2018	doi.org/10.1101/495036	1695	0	exome	Schizophrenia (SCZ)	psychiatric disorder	validated
79443	3p21.31	3	46009024	46009024	T	C	T>C	FYCO1	exonic	nonsynonymous SNV	Taiw_524	Howrigan 2018	doi.org/10.1101/495036	1695	0	exome	Schizophrenia (SCZ)	psychiatric disorder	validated
29072	3p21.31	3	47162990	47162990	T	C	T>C	SETD2	exonic	nonsynonymous SNV	Taiw_222	Howrigan 2018	doi.org/10.1101/495036	1695	0	exome	Schizophrenia (SCZ)	psychiatric disorder	validated
25930	3p21.31	3	47454590	47454590	A	G	A>G	PTPN23	exonic	nonsynonymous SNV	Taiw_1153	Howrigan 2018	doi.org/10.1101/495036	1695	0	exome	Schizophrenia (SCZ)	psychiatric disorder	validated
22907	3p21.31	3	47890470	47890470	G	A	G>A	DHX30	exonic	nonsynonymous SNV	Taiw_2505	Howrigan 2018	doi.org/10.1101/495036	1695	0	exome	Schizophrenia (SCZ)	psychiatric disorder	validated
993	3p21.31	3	48215794	48215794	T	C	T>C	CDC25A	exonic	nonsynonymous SNV	Taiw_498	Howrigan 2018	doi.org/10.1101/495036	1695	0	exome	Schizophrenia (SCZ)	psychiatric disorder	validated
5364	3p21.31	3	48453854	48453854	C	T	C>T	PLXNB1	exonic	nonsynonymous SNV	Taiw_114	Howrigan 2018	doi.org/10.1101/495036	1695	0	exome	Schizophrenia (SCZ)	psychiatric disorder	validated
5364	3p21.31	3	48464299	48464299	G	A	G>A	PLXNB1	exonic	nonsynonymous SNV	Taiw_128	Howrigan 2018	doi.org/10.1101/495036	1695	0	exome	Schizophrenia (SCZ)	psychiatric disorder	validated
1294	3p21.31	3	48616359	48616359	C	T	C>T	COL7A1	exonic	nonsynonymous SNV	Taiw_35	Howrigan 2018	doi.org/10.1101/495036	1695	0	exome	Schizophrenia (SCZ)	psychiatric disorder	validated
65010	3p21.31	3	48665874	48665874	C	T	C>T	SLC26A6	exonic	nonsynonymous SNV	Taiw_892	Howrigan 2018	doi.org/10.1101/495036	1695	0	exome	Schizophrenia (SCZ)	psychiatric disorder	validated
63891	3p21.31	3	49735499	49735499	G	A	G>A	RNF123	exonic	nonsynonymous SNV	Taiw_2399	Howrigan 2018	doi.org/10.1101/495036	1695	0	exome	Schizophrenia (SCZ)	psychiatric disorder	validated
8314	3p21.1	3	52441328	52441328	C	T	C>T	BAP1	exonic	nonsynonymous SNV	Taiw_5	Howrigan 2018	doi.org/10.1101/495036	1695	0	exome	Schizophrenia (SCZ)	psychiatric disorder	validated
23166	3p21.1	3	52554994	52554994	C	T	C>T	STAB1	exonic	nonsynonymous SNV	Taiw_533	Howrigan 2018	doi.org/10.1101/495036	1695	0	exome	Schizophrenia (SCZ)	psychiatric disorder	validated
776	3p21.1	3	53815653	53815653	C	A	C>A	CACNA1D	exonic	nonsynonymous SNV	Taiw_979	Howrigan 2018	doi.org/10.1101/495036	1695	0	exome	Schizophrenia (SCZ)	psychiatric disorder	validated
10342	3q12.2	3	100467059	100467059	C	T	C>T	TFG	exonic	nonsynonymous SNV	Taiw_646	Howrigan 2018	doi.org/10.1101/495036	1695	0	exome	Schizophrenia (SCZ)	psychiatric disorder	validated
64332	3q12.3	3	101575989	101575989	T	A	T>A	NFKBIZ	exonic	nonsynonymous SNV	Taiw_415	Howrigan 2018	doi.org/10.1101/495036	1695	0	exome	Schizophrenia (SCZ)	psychiatric disorder	validated
57514	3q13.33	3	119101215	119101215	C	G	C>G	ARHGAP31	exonic	nonsynonymous SNV	Taiw_1293	Howrigan 2018	doi.org/10.1101/495036	1695	0	exome	Schizophrenia (SCZ)	psychiatric disorder	validated
8856	3q13.33	3	119531659	119531659	C	T	C>T	NR1I2	exonic	nonsynonymous SNV	Taiw_570	Howrigan 2018	doi.org/10.1101/495036	1695	0	exome	Schizophrenia (SCZ)	psychiatric disorder	validated
2804	3q13.33	3	121441194	121441194	A	T	A>T	GOLGB1	exonic	nonsynonymous SNV	Taiw_210	Howrigan 2018	doi.org/10.1101/495036	1695	0	exome	Schizophrenia (SCZ)	psychiatric disorder	validated
9657	3q13.33	3	121516045	121516045	T	C	T>C	IQCB1	exonic	nonsynonymous SNV	Taiw_325	Howrigan 2018	doi.org/10.1101/495036	1695	0	exome	Schizophrenia (SCZ)	psychiatric disorder	validated
83666	3q21.1	3	122274762	122274762	A	G	A>G	PARP9	exonic	nonsynonymous SNV	Taiw_648	Howrigan 2018	doi.org/10.1101/495036	1695	0	exome	Schizophrenia (SCZ)	psychiatric disorder	validated
54625	3q21.1	3	122437755	122437755	C	T	C>T	PARP14	exonic	nonsynonymous SNV	Taiw_719	Howrigan 2018	doi.org/10.1101/495036	1695	0	exome	Schizophrenia (SCZ)	psychiatric disorder	validated
8997	3q21.2	3	124281856	124281856	G	T	G>T	KALRN	exonic	nonsynonymous SNV	Taiw_1355	Howrigan 2018	doi.org/10.1101/495036	1695	0	exome	Schizophrenia (SCZ)	psychiatric disorder	validated
166348	3q21.3	3	127646674	127646674	C	G	C>G	KBTBD12	exonic	nonsynonymous SNV	Taiw_571	Howrigan 2018	doi.org/10.1101/495036	1695	0	exome	Schizophrenia (SCZ)	psychiatric disorder	validated
23129	3q22.1	3	129275175	129275175	C	T	C>T	PLXND1	exonic	nonsynonymous SNV	Taiw_755	Howrigan 2018	doi.org/10.1101/495036	1695	0	exome	Schizophrenia (SCZ)	psychiatric disorder	validated
23129	3q22.1	3	129281939	129281939	G	A	G>A	PLXND1	exonic	nonsynonymous SNV	Taiw_368	Howrigan 2018	doi.org/10.1101/495036	1695	0	exome	Schizophrenia (SCZ)	psychiatric disorder	validated
51421	3q22.2	3	134078241	134078241	C	T	C>T	AMOTL2	exonic	nonsynonymous SNV	Taiw_1184	Howrigan 2018	doi.org/10.1101/495036	1695	0	exome	Schizophrenia (SCZ)	psychiatric disorder	validated
116931	3q25.1	3	150876488	150876488	G	A	G>A	MED12L	exonic	nonsynonymous SNV	Taiw_26	Howrigan 2018	doi.org/10.1101/495036	1695	0	exome	Schizophrenia (SCZ)	psychiatric disorder	validated
51068	3q26.1	3	160956564	160956564	A	G	A>G	NMD3	exonic	nonsynonymous SNV	Taiw_668	Howrigan 2018	doi.org/10.1101/495036	1695	0	exome	Schizophrenia (SCZ)	psychiatric disorder	validated
6476	3q26.1	3	164716368	164716368	G	C	G>C	SI	exonic	nonsynonymous SNV	Taiw_969	Howrigan 2018	doi.org/10.1101/495036	1695	0	exome	Schizophrenia (SCZ)	psychiatric disorder	validated
23101	3q27.1	3	183014772	183014772	C	T	C>T	MCF2L2	exonic	nonsynonymous SNV	Taiw_368	Howrigan 2018	doi.org/10.1101/495036	1695	0	exome	Schizophrenia (SCZ)	psychiatric disorder	validated
90113	3q27.1	3	183951032	183951032	C	T	C>T	VWA5B2	exonic	nonsynonymous SNV	Taiw_2612	Howrigan 2018	doi.org/10.1101/495036	1695	0	exome	Schizophrenia (SCZ)	psychiatric disorder	validated
8646	3q27.1	3	184104651	184104651	G	C	G>C	CHRD	exonic	nonsynonymous SNV	Taiw_2076	Howrigan 2018	doi.org/10.1101/495036	1695	0	exome	Schizophrenia (SCZ)	psychiatric disorder	validated
6434	3q27.2	3	185641661	185641661	T	C	T>C	TRA2B	exonic	nonsynonymous SNV	Taiw_1177	Howrigan 2018	doi.org/10.1101/495036	1695	0	exome	Schizophrenia (SCZ)	psychiatric disorder	validated
3273	3q27.3	3	186394933	186394933	C	T	C>T	HRG	exonic	nonsynonymous SNV	Taiw_409	Howrigan 2018	doi.org/10.1101/495036	1695	0	exome	Schizophrenia (SCZ)	psychiatric disorder	validated
3556	3q28	3	190366307	190366307	C	T	C>T	IL1RAP	exonic	nonsynonymous SNV	Taiw_974	Howrigan 2018	doi.org/10.1101/495036	1695	0	exome	Schizophrenia (SCZ)	psychiatric disorder	validated
84239	3q29	3	193182815	193182815	T	C	T>C	ATP13A4	exonic	nonsynonymous SNV	Taiw_1161	Howrigan 2018	doi.org/10.1101/495036	1695	0	exome	Schizophrenia (SCZ)	psychiatric disorder	validated
4585	3q29	3	195489003	195489003	C	T	C>T	MUC4	exonic	nonsynonymous SNV	Taiw_752	Howrigan 2018	doi.org/10.1101/495036	1695	0	exome	Schizophrenia (SCZ)	psychiatric disorder	validated
4585	3q29	3	195515720	195515720	G	T	G>T	MUC4	exonic	nonsynonymous SNV	Taiw_832	Howrigan 2018	doi.org/10.1101/495036	1695	0	exome	Schizophrenia (SCZ)	psychiatric disorder	validated
10188	3q29	3	195594422	195594422	G	A	G>A	TNK2	exonic	nonsynonymous SNV	Taiw_118	Howrigan 2018	doi.org/10.1101/495036	1695	0	exome	Schizophrenia (SCZ)	psychiatric disorder	validated
2580	4p16.3	4	876487	876487	T	A	T>A	GAK	exonic	nonsynonymous SNV	Taiw_918	Howrigan 2018	doi.org/10.1101/495036	1695	0	exome	Schizophrenia (SCZ)	psychiatric disorder	validated
7468	4p16.3	4	1957718	1957718	C	T	C>T	NSD2	exonic	nonsynonymous SNV	Taiw_1477	Howrigan 2018	doi.org/10.1101/495036	1695	0	exome	Schizophrenia (SCZ)	psychiatric disorder	validated
6002	4p16.3	4	3417837	3417837	C	A	C>A	RGS12	exonic	nonsynonymous SNV	Taiw_2832	Howrigan 2018	doi.org/10.1101/495036	1695	0	exome	Schizophrenia (SCZ)	psychiatric disorder	validated
57533	4p16.1	4	6925436	6925436	T	C	T>C	TBC1D14	exonic	nonsynonymous SNV	Taiw_11	Howrigan 2018	doi.org/10.1101/495036	1695	0	exome	Schizophrenia (SCZ)	psychiatric disorder	validated
57537	4p16.1	4	7668881	7668881	G	A	G>A	SORCS2	exonic	nonsynonymous SNV	Taiw_1462	Howrigan 2018	doi.org/10.1101/495036	1695	0	exome	Schizophrenia (SCZ)	psychiatric disorder	validated
54436	4p16.1	4	8229853	8229853	A	G	A>G	SH3TC1	exonic	nonsynonymous SNV	Taiw_983	Howrigan 2018	doi.org/10.1101/495036	1695	0	exome	Schizophrenia (SCZ)	psychiatric disorder	validated
85460	4p16.1	4	10445582	10445582	C	T	C>T	ZNF518B	exonic	nonsynonymous SNV	Taiw_361	Howrigan 2018	doi.org/10.1101/495036	1695	0	exome	Schizophrenia (SCZ)	psychiatric disorder	validated
202018	4p15.32	4	16188490	16188490	T	C	T>C	TAPT1	exonic	nonsynonymous SNV	Taiw_740	Howrigan 2018	doi.org/10.1101/495036	1695	0	exome	Schizophrenia (SCZ)	psychiatric disorder	validated
10891	4p15.2	4	23833218	23833218	C	T	C>T	PPARGC1A	exonic	nonsynonymous SNV	Taiw_646	Howrigan 2018	doi.org/10.1101/495036	1695	0	exome	Schizophrenia (SCZ)	psychiatric disorder	validated
1665	4p15.2	4	24578267	24578267	G	C	G>C	DHX15	exonic	nonsynonymous SNV	Taiw_692	Howrigan 2018	doi.org/10.1101/495036	1695	0	exome	Schizophrenia (SCZ)	psychiatric disorder	validated
7365	4q13.2	4	69693238	69693238	G	T	G>T	UGT2B10	exonic	nonsynonymous SNV	Taiw_362	Howrigan 2018	doi.org/10.1101/495036	1695	0	exome	Schizophrenia (SCZ)	psychiatric disorder	validated
22902	4q13.3	4	71648847	71648847	G	C	G>C	RUFY3	exonic	nonsynonymous SNV	Taiw_837	Howrigan 2018	doi.org/10.1101/495036	1695	0	exome	Schizophrenia (SCZ)	psychiatric disorder	validated
26057	4q13.3	4	73957549	73957549	C	A	C>A	ANKRD17	exonic	nonsynonymous SNV	Taiw_665	Howrigan 2018	doi.org/10.1101/495036	1695	0	exome	Schizophrenia (SCZ)	psychiatric disorder	validated
5593	4q21.21	4	82126008	82126008	A	G	A>G	PRKG2	exonic	nonsynonymous SNV	Taiw_982	Howrigan 2018	doi.org/10.1101/495036	1695	0	exome	Schizophrenia (SCZ)	psychiatric disorder	validated
83478	4q21.3	4	86915970	86915970	A	G	A>G	ARHGAP24	exonic	nonsynonymous SNV	Taiw_165	Howrigan 2018	doi.org/10.1101/495036	1695	0	exome	Schizophrenia (SCZ)	psychiatric disorder	validated
51191	4q22.1	4	89415319	89415319	A	G	A>G	HERC5	exonic	nonsynonymous SNV	Taiw_661	Howrigan 2018	doi.org/10.1101/495036	1695	0	exome	Schizophrenia (SCZ)	psychiatric disorder	validated
474	4q22.2	4	94750274	94750274	C	T	C>T	ATOH1	exonic	nonsynonymous SNV	Taiw_1671	Howrigan 2018	doi.org/10.1101/495036	1695	0	exome	Schizophrenia (SCZ)	psychiatric disorder	validated
287	4q26	4	114254272	114254272	T	A	T>A	ANK2	exonic	nonsynonymous SNV	Taiw_2311	Howrigan 2018	doi.org/10.1101/495036	1695	0	exome	Schizophrenia (SCZ)	psychiatric disorder	validated
9871	4q26	4	119727016	119727016	A	G	A>G	SEC24D	exonic	nonsynonymous SNV	Taiw_891	Howrigan 2018	doi.org/10.1101/495036	1695	0	exome	Schizophrenia (SCZ)	psychiatric disorder	validated
55294	4q31.3	4	153268152	153268152	C	T	C>T	FBXW7	exonic	nonsynonymous SNV	Taiw_1402	Howrigan 2018	doi.org/10.1101/495036	1695	0	exome	Schizophrenia (SCZ)	psychiatric disorder	validated
51802	4q32.1	4	156764916	156764916	G	C	G>C	ASIC5	exonic	nonsynonymous SNV	Taiw_529	Howrigan 2018	doi.org/10.1101/495036	1695	0	exome	Schizophrenia (SCZ)	psychiatric disorder	validated
2743	4q32.1	4	158060030	158060030	C	G	C>G	GLRB	exonic	nonsynonymous SNV	Taiw_244	Howrigan 2018	doi.org/10.1101/495036	1695	0	exome	Schizophrenia (SCZ)	psychiatric disorder	validated
2110	4q32.1	4	159603527	159603527	T	C	T>C	ETFDH	exonic	nonsynonymous SNV	Taiw_308	Howrigan 2018	doi.org/10.1101/495036	1695	0	exome	Schizophrenia (SCZ)	psychiatric disorder	validated
4750	4q33	4	170400622	170400622	C	T	C>T	NEK1	exonic	nonsynonymous SNV	Taiw_1928	Howrigan 2018	doi.org/10.1101/495036	1695	0	exome	Schizophrenia (SCZ)	psychiatric disorder	validated
4750	4q33	4	170506613	170506613	G	A	G>A	NEK1	exonic	nonsynonymous SNV	Taiw_1058	Howrigan 2018	doi.org/10.1101/495036	1695	0	exome	Schizophrenia (SCZ)	psychiatric disorder	validated
2195	4q35.2	4	187538925	187538925	T	C	T>C	FAT1	exonic	nonsynonymous SNV	Taiw_2084	Howrigan 2018	doi.org/10.1101/495036	1695	0	exome	Schizophrenia (SCZ)	psychiatric disorder	validated
57491	5p15.33	5	428034	428034	T	C	T>C	AHRR	exonic	nonsynonymous SNV	Taiw_1439	Howrigan 2018	doi.org/10.1101/495036	1695	0	exome	Schizophrenia (SCZ)	psychiatric disorder	validated
64979	5p15.33	5	1798970	1798970	G	T	G>T	MRPL36	exonic	nonsynonymous SNV	Taiw_2299	Howrigan 2018	doi.org/10.1101/495036	1695	0	exome	Schizophrenia (SCZ)	psychiatric disorder	validated
1767	5p15.2	5	13810344	13810344	G	A	G>A	DNAH5	exonic	nonsynonymous SNV	Taiw_663	Howrigan 2018	doi.org/10.1101/495036	1695	0	exome	Schizophrenia (SCZ)	psychiatric disorder	validated
79668	5q11.1	5	50090145	50090145	A	G	A>G	PARP8	exonic	nonsynonymous SNV	Taiw_477	Howrigan 2018	doi.org/10.1101/495036	1695	0	exome	Schizophrenia (SCZ)	psychiatric disorder	validated
202243	5q13.2	5	68578716	68578716	C	G	C>G	CCDC125	exonic	nonsynonymous SNV	Taiw_401	Howrigan 2018	doi.org/10.1101/495036	1695	0	exome	Schizophrenia (SCZ)	psychiatric disorder	validated
1393	5q13.3	5	76251550	76251550	C	T	C>T	CRHBP	exonic	nonsynonymous SNV	Taiw_1679	Howrigan 2018	doi.org/10.1101/495036	1695	0	exome	Schizophrenia (SCZ)	psychiatric disorder	validated
411	5q14.1	5	78280789	78280789	G	C	G>C	ARSB	exonic	nonsynonymous SNV	Taiw_23	Howrigan 2018	doi.org/10.1101/495036	1695	0	exome	Schizophrenia (SCZ)	psychiatric disorder	validated
902	5q14.3	5	86708513	86708513	T	A	T>A	CCNH	exonic	nonsynonymous SNV	Taiw_1281	Howrigan 2018	doi.org/10.1101/495036	1695	0	exome	Schizophrenia (SCZ)	psychiatric disorder	validated
84059	5q14.3	5	90006837	90006837	A	G	A>G	ADGRV1	exonic	nonsynonymous SNV	Taiw_1197	Howrigan 2018	doi.org/10.1101/495036	1695	0	exome	Schizophrenia (SCZ)	psychiatric disorder	validated
84059	5q14.3	5	90052799	90052799	G	A	G>A	ADGRV1	exonic	nonsynonymous SNV	Taiw_883	Howrigan 2018	doi.org/10.1101/495036	1695	0	exome	Schizophrenia (SCZ)	psychiatric disorder	validated
84059	5q14.3	5	90079791	90079791	A	C	A>C	ADGRV1	exonic	nonsynonymous SNV	Taiw_1341	Howrigan 2018	doi.org/10.1101/495036	1695	0	exome	Schizophrenia (SCZ)	psychiatric disorder	validated
4124	5q21.3	5	109155493	109155493	A	G	A>G	MAN2A1	exonic	nonsynonymous SNV	Taiw_1606	Howrigan 2018	doi.org/10.1101/495036	1695	0	exome	Schizophrenia (SCZ)	psychiatric disorder	validated
171019	5q23.3	5	128796163	128796163	G	A	G>A	ADAMTS19	exonic	nonsynonymous SNV	Taiw_1342	Howrigan 2018	doi.org/10.1101/495036	1695	0	exome	Schizophrenia (SCZ)	psychiatric disorder	validated
7416	5q31.1	5	133316570	133316570	G	A	G>A	VDAC1	exonic	nonsynonymous SNV	Taiw_1401	Howrigan 2018	doi.org/10.1101/495036	1695	0	exome	Schizophrenia (SCZ)	psychiatric disorder	validated
1495	5q31.2	5	138260980	138260980	G	A	G>A	CTNNA1	exonic	nonsynonymous SNV	Taiw_11	Howrigan 2018	doi.org/10.1101/495036	1695	0	exome	Schizophrenia (SCZ)	psychiatric disorder	validated
10307	5q31.3	5	139943793	139943793	A	G	A>G	APBB3	exonic	nonsynonymous SNV	Taiw_1160	Howrigan 2018	doi.org/10.1101/495036	1695	0	exome	Schizophrenia (SCZ)	psychiatric disorder	validated
56138	5q31.3	5	140250085	140250085	A	T	A>T	PCDHA11	exonic	nonsynonymous SNV	Taiw_31	Howrigan 2018	doi.org/10.1101/495036	1695	0	exome	Schizophrenia (SCZ)	psychiatric disorder	validated
6534	5q32	5	149574341	149574341	C	A	C>A	SLC6A7	exonic	nonsynonymous SNV	Taiw_467	Howrigan 2018	doi.org/10.1101/495036	1695	0	exome	Schizophrenia (SCZ)	psychiatric disorder	validated
2196	5q33.1	5	150930315	150930315	C	T	C>T	FAT2	exonic	nonsynonymous SNV	Taiw_1392	Howrigan 2018	doi.org/10.1101/495036	1695	0	exome	Schizophrenia (SCZ)	psychiatric disorder	validated
153830	5q33.3	5	158603680	158603680	G	A	G>A	RNF145	exonic	nonsynonymous SNV	Taiw_1049	Howrigan 2018	doi.org/10.1101/495036	1695	0	exome	Schizophrenia (SCZ)	psychiatric disorder	validated
9509	5q35.3	5	178552044	178552044	C	T	C>T	ADAMTS2	exonic	nonsynonymous SNV	Taiw_1542	Howrigan 2018	doi.org/10.1101/495036	1695	0	exome	Schizophrenia (SCZ)	psychiatric disorder	validated
3187	5q35.3	5	179044572	179044572	C	T	C>T	HNRNPH1	exonic	nonsynonymous SNV	Taiw_1756	Howrigan 2018	doi.org/10.1101/495036	1695	0	exome	Schizophrenia (SCZ)	psychiatric disorder	validated
57128	6p25.1	6	5216858	5216858	C	T	C>T	LYRM4	exonic	nonsynonymous SNV	Taiw_616	Howrigan 2018	doi.org/10.1101/495036	1695	0	exome	Schizophrenia (SCZ)	psychiatric disorder	validated
81567	6p24.3	6	7891956	7891956	G	C	G>C	TXNDC5	exonic	nonsynonymous SNV	Taiw_684	Howrigan 2018	doi.org/10.1101/495036	1695	0	exome	Schizophrenia (SCZ)	psychiatric disorder	validated
221711	6p24.2	6	10927526	10927526	C	T	C>T	SYCP2L	exonic	nonsynonymous SNV	Taiw_128	Howrigan 2018	doi.org/10.1101/495036	1695	0	exome	Schizophrenia (SCZ)	psychiatric disorder	validated
2822	6p22.3	6	24467037	24467037	G	A	G>A	GPLD1	exonic	nonsynonymous SNV	Taiw_1533	Howrigan 2018	doi.org/10.1101/495036	1695	0	exome	Schizophrenia (SCZ)	psychiatric disorder	validated
7915	6p22.3	6	24532351	24532351	G	A	G>A	ALDH5A1	exonic	nonsynonymous SNV	Taiw_2211	Howrigan 2018	doi.org/10.1101/495036	1695	0	exome	Schizophrenia (SCZ)	psychiatric disorder	validated
55604	6p22.2	6	25606391	25606391	G	A	G>A	CARMIL1	exonic	nonsynonymous SNV	Taiw_1798	Howrigan 2018	doi.org/10.1101/495036	1695	0	exome	Schizophrenia (SCZ)	psychiatric disorder	validated
8369	6p22.2	6	26247037	26247037	G	A	G>A	HIST1H4G	exonic	nonsynonymous SNV	Taiw_1701	Howrigan 2018	doi.org/10.1101/495036	1695	0	exome	Schizophrenia (SCZ)	psychiatric disorder	validated
8369	6p22.2	6	26247124	26247124	G	T	G>T	HIST1H4G	exonic	nonsynonymous SNV	Taiw_1850	Howrigan 2018	doi.org/10.1101/495036	1695	0	exome	Schizophrenia (SCZ)	psychiatric disorder	validated
8294	6p22.1	6	27107164	27107164	A	G	A>G	HIST1H4I	exonic	nonsynonymous SNV	Taiw_719	Howrigan 2018	doi.org/10.1101/495036	1695	0	exome	Schizophrenia (SCZ)	psychiatric disorder	validated
8449	6p21.33	6	30627364	30627364	C	T	C>T	DHX16	exonic	nonsynonymous SNV	Taiw_2610	Howrigan 2018	doi.org/10.1101/495036	1695	0	exome	Schizophrenia (SCZ)	psychiatric disorder	validated
8859	6p21.33	6	31940135	31940135	A	T	A>T	STK19	exonic	nonsynonymous SNV	Taiw_949	Howrigan 2018	doi.org/10.1101/495036	1695	0	exome	Schizophrenia (SCZ)	psychiatric disorder	validated
4855	6p21.32	6	32170150	32170150	C	A	C>A	NOTCH4	exonic	nonsynonymous SNV	Taiw_200	Howrigan 2018	doi.org/10.1101/495036	1695	0	exome	Schizophrenia (SCZ)	psychiatric disorder	validated
221496	6p21.31	6	33752155	33752155	A	C	A>C	LEMD2	exonic	nonsynonymous SNV	Taiw_117	Howrigan 2018	doi.org/10.1101/495036	1695	0	exome	Schizophrenia (SCZ)	psychiatric disorder	validated
222663	6p21.31	6	35201030	35201030	G	A	G>A	SCUBE3	exonic	nonsynonymous SNV	Taiw_250	Howrigan 2018	doi.org/10.1101/495036	1695	0	exome	Schizophrenia (SCZ)	psychiatric disorder	validated
83795	6p21.2	6	39282967	39282967	G	A	G>A	KCNK16	exonic	nonsynonymous SNV	Taiw_2328	Howrigan 2018	doi.org/10.1101/495036	1695	0	exome	Schizophrenia (SCZ)	psychiatric disorder	validated
222643	6p21.1	6	41001641	41001641	C	A	C>A	UNC5CL	exonic	nonsynonymous SNV	Taiw_2028	Howrigan 2018	doi.org/10.1101/495036	1695	0	exome	Schizophrenia (SCZ)	psychiatric disorder	validated
5754	6p21.1	6	43127639	43127639	T	C	T>C	PTK7	exonic	nonsynonymous SNV	Taiw_2148	Howrigan 2018	doi.org/10.1101/495036	1695	0	exome	Schizophrenia (SCZ)	psychiatric disorder	validated
221395	6p12.3	6	46826231	46826231	C	A	C>A	ADGRF5	exonic	nonsynonymous SNV	Taiw_1239	Howrigan 2018	doi.org/10.1101/495036	1695	0	exome	Schizophrenia (SCZ)	psychiatric disorder	validated
26036	6p11.2	6	57013245	57013245	G	A	G>A	ZNF451	exonic	nonsynonymous SNV	Taiw_2790	Howrigan 2018	doi.org/10.1101/495036	1695	0	exome	Schizophrenia (SCZ)	psychiatric disorder	validated
7162	6q14.1	6	83075401	83075401	A	C	A>C	TPBG	exonic	nonsynonymous SNV	Taiw_1883	Howrigan 2018	doi.org/10.1101/495036	1695	0	exome	Schizophrenia (SCZ)	psychiatric disorder	validated
10973	6q16.3	6	101315861	101315861	G	A	G>A	ASCC3	exonic	nonsynonymous SNV	Taiw_493	Howrigan 2018	doi.org/10.1101/495036	1695	0	exome	Schizophrenia (SCZ)	psychiatric disorder	validated
55278	6q21	6	107077558	107077558	T	C	T>C	QRSL1	exonic	nonsynonymous SNV	Taiw_67	Howrigan 2018	doi.org/10.1101/495036	1695	0	exome	Schizophrenia (SCZ)	psychiatric disorder	validated
57673	6q21	6	107392129	107392129	C	T	C>T	BEND3	exonic	nonsynonymous SNV	Taiw_619	Howrigan 2018	doi.org/10.1101/495036	1695	0	exome	Schizophrenia (SCZ)	psychiatric disorder	validated
154091	6q23.2	6	134350641	134350641	T	A	T>A	SLC2A12	exonic	nonsynonymous SNV	Taiw_6	Howrigan 2018	doi.org/10.1101/495036	1695	0	exome	Schizophrenia (SCZ)	psychiatric disorder	validated
3097	6q24.2	6	143085939	143085939	T	C	T>C	HIVEP2	exonic	nonsynonymous SNV	Taiw_162	Howrigan 2018	doi.org/10.1101/495036	1695	0	exome	Schizophrenia (SCZ)	psychiatric disorder	validated
2519	6q24.2	6	143818618	143818618	T	G	T>G	FUCA2	exonic	nonsynonymous SNV	Taiw_620	Howrigan 2018	doi.org/10.1101/495036	1695	0	exome	Schizophrenia (SCZ)	psychiatric disorder	validated
257218	6q24.3	6	146243942	146243942	T	A	T>A	SHPRH	exonic	nonsynonymous SNV	Taiw_1261	Howrigan 2018	doi.org/10.1101/495036	1695	0	exome	Schizophrenia (SCZ)	psychiatric disorder	validated
2911	6q24.3	6	146351099	146351099	C	T	C>T	GRM1	exonic	nonsynonymous SNV	Taiw_614	Howrigan 2018	doi.org/10.1101/495036	1695	0	exome	Schizophrenia (SCZ)	psychiatric disorder	validated
729515	6q25.3	6	157713974	157713974	C	T	C>T	TMEM242	exonic	nonsynonymous SNV	Taiw_333	Howrigan 2018	doi.org/10.1101/495036	1695	0	exome	Schizophrenia (SCZ)	psychiatric disorder	validated
3482	6q25.3	6	160481602	160481602	C	T	C>T	IGF2R	exonic	nonsynonymous SNV	Taiw_1270	Howrigan 2018	doi.org/10.1101/495036	1695	0	exome	Schizophrenia (SCZ)	psychiatric disorder	validated
54919	7p22.3	7	810153	810153	G	T	G>T	DNAAF5	exonic	nonsynonymous SNV	Taiw_50	Howrigan 2018	doi.org/10.1101/495036	1695	0	exome	Schizophrenia (SCZ)	psychiatric disorder	validated
11033	7p22.3	7	943879	943879	C	T	C>T	ADAP1	exonic	nonsynonymous SNV	Taiw_1573	Howrigan 2018	doi.org/10.1101/495036	1695	0	exome	Schizophrenia (SCZ)	psychiatric disorder	validated
221937	7p22.1	7	4798960	4798960	A	G	A>G	FOXK1	exonic	nonsynonymous SNV	Taiw_2149	Howrigan 2018	doi.org/10.1101/495036	1695	0	exome	Schizophrenia (SCZ)	psychiatric disorder	validated
9907	7p22.1	7	4827331	4827331	G	A	G>A	AP5Z1	exonic	nonsynonymous SNV	Taiw_1632	Howrigan 2018	doi.org/10.1101/495036	1695	0	exome	Schizophrenia (SCZ)	psychiatric disorder	validated
9907	7p22.1	7	4830379	4830379	G	C	G>C	AP5Z1	exonic	nonsynonymous SNV	Taiw_402	Howrigan 2018	doi.org/10.1101/495036	1695	0	exome	Schizophrenia (SCZ)	psychiatric disorder	validated
55698	7p22.1	7	4917662	4917662	G	A	G>A	RADIL	exonic	nonsynonymous SNV	Taiw_1135	Howrigan 2018	doi.org/10.1101/495036	1695	0	exome	Schizophrenia (SCZ)	psychiatric disorder	validated
26100	7p22.1	7	5262239	5262239	G	A	G>A	WIPI2	exonic	nonsynonymous SNV	Taiw_291	Howrigan 2018	doi.org/10.1101/495036	1695	0	exome	Schizophrenia (SCZ)	psychiatric disorder	validated
9734	7p21.1	7	18633620	18633620	A	G	A>G	HDAC9	exonic	nonsynonymous SNV	Taiw_112	Howrigan 2018	doi.org/10.1101/495036	1695	0	exome	Schizophrenia (SCZ)	psychiatric disorder	validated
8701	7p15.3	7	21920452	21920452	C	A	C>A	DNAH11	exonic	nonsynonymous SNV	Taiw_825	Howrigan 2018	doi.org/10.1101/495036	1695	0	exome	Schizophrenia (SCZ)	psychiatric disorder	validated
115416	7p15.3	7	23340488	23340488	T	A	T>A	MALSU1	exonic	nonsynonymous SNV	Taiw_1891	Howrigan 2018	doi.org/10.1101/495036	1695	0	exome	Schizophrenia (SCZ)	psychiatric disorder	validated
3198	7p15.2	7	27135134	27135134	C	T	C>T	HOXA1	exonic	nonsynonymous SNV	Taiw_313	Howrigan 2018	doi.org/10.1101/495036	1695	0	exome	Schizophrenia (SCZ)	psychiatric disorder	validated
223075	7p14.3	7	31682399	31682399	C	T	C>T	CCDC129	exonic	nonsynonymous SNV	Taiw_1215	Howrigan 2018	doi.org/10.1101/495036	1695	0	exome	Schizophrenia (SCZ)	psychiatric disorder	validated
5425	7p13	7	44156538	44156538	C	G	C>G	POLD2	exonic	nonsynonymous SNV	Taiw_491	Howrigan 2018	doi.org/10.1101/495036	1695	0	exome	Schizophrenia (SCZ)	psychiatric disorder	validated
154664	7p12.3	7	48266947	48266947	C	T	C>T	ABCA13	exonic	nonsynonymous SNV	Taiw_2629	Howrigan 2018	doi.org/10.1101/495036	1695	0	exome	Schizophrenia (SCZ)	psychiatric disorder	validated
154664	7p12.3	7	48431657	48431657	G	A	G>A	ABCA13	exonic	nonsynonymous SNV	Taiw_845	Howrigan 2018	doi.org/10.1101/495036	1695	0	exome	Schizophrenia (SCZ)	psychiatric disorder	validated
7461	7q11.23	7	73791016	73791016	A	T	A>T	CLIP2	exonic	nonsynonymous SNV	Taiw_171	Howrigan 2018	doi.org/10.1101/495036	1695	0	exome	Schizophrenia (SCZ)	psychiatric disorder	validated
261729	7q21.13	7	89856606	89856606	C	T	C>T	STEAP2	exonic	nonsynonymous SNV	Taiw_2031	Howrigan 2018	doi.org/10.1101/495036	1695	0	exome	Schizophrenia (SCZ)	psychiatric disorder	validated
10142	7q21.2	7	91645522	91645522	G	A	G>A	AKAP9	exonic	nonsynonymous SNV	Taiw_247	Howrigan 2018	doi.org/10.1101/495036	1695	0	exome	Schizophrenia (SCZ)	psychiatric disorder	validated
10142	7q21.2	7	91729039	91729039	G	T	G>T	AKAP9	exonic	nonsynonymous SNV	Taiw_94	Howrigan 2018	doi.org/10.1101/495036	1695	0	exome	Schizophrenia (SCZ)	psychiatric disorder	validated
9732	7q31.1	7	111375146	111375146	T	G	T>G	DOCK4	exonic	nonsynonymous SNV	Taiw_1818	Howrigan 2018	doi.org/10.1101/495036	1695	0	exome	Schizophrenia (SCZ)	psychiatric disorder	validated
84691	7q32.1	7	128363347	128363347	G	A	G>A	FAM71F1	exonic	nonsynonymous SNV	Taiw_1841	Howrigan 2018	doi.org/10.1101/495036	1695	0	exome	Schizophrenia (SCZ)	psychiatric disorder	validated
1358	7q32.2	7	129912936	129912936	C	A	C>A	CPA2	exonic	nonsynonymous SNV	Taiw_170	Howrigan 2018	doi.org/10.1101/495036	1695	0	exome	Schizophrenia (SCZ)	psychiatric disorder	validated
5420	7q32.3	7	131191359	131191359	C	T	C>T	PODXL	exonic	nonsynonymous SNV	Taiw_2311	Howrigan 2018	doi.org/10.1101/495036	1695	0	exome	Schizophrenia (SCZ)	psychiatric disorder	validated
441282	7q33	7	134252935	134252935	C	T	C>T	AKR1B15	exonic	nonsynonymous SNV	Taiw_74	Howrigan 2018	doi.org/10.1101/495036	1695	0	exome	Schizophrenia (SCZ)	psychiatric disorder	validated
4850	7q33	7	135047807	135047807	C	T	C>T	CNOT4	exonic	nonsynonymous SNV	Taiw_303	Howrigan 2018	doi.org/10.1101/495036	1695	0	exome	Schizophrenia (SCZ)	psychiatric disorder	validated
57670	7q34	7	138556055	138556055	C	T	C>T	KIAA1549	exonic	nonsynonymous SNV	Taiw_851	Howrigan 2018	doi.org/10.1101/495036	1695	0	exome	Schizophrenia (SCZ)	psychiatric disorder	validated
93432	7q34	7	141853864	141853864	C	T	C>T	MGAM2	exonic	nonsynonymous SNV	Taiw_1673	Howrigan 2018	doi.org/10.1101/495036	1695	0	exome	Schizophrenia (SCZ)	psychiatric disorder	validated
26047	7q36.1	7	147914481	147914481	G	A	G>A	CNTNAP2	exonic	nonsynonymous SNV	Taiw_745	Howrigan 2018	doi.org/10.1101/495036	1695	0	exome	Schizophrenia (SCZ)	psychiatric disorder	validated
285971	7q36.1	7	150095085	150095085	G	T	G>T	ZNF775	exonic	nonsynonymous SNV	Taiw_1334	Howrigan 2018	doi.org/10.1101/495036	1695	0	exome	Schizophrenia (SCZ)	psychiatric disorder	validated
58508	7q36.1	7	151884908	151884908	A	G	A>G	KMT2C	exonic	nonsynonymous SNV	Taiw_1491	Howrigan 2018	doi.org/10.1101/495036	1695	0	exome	Schizophrenia (SCZ)	psychiatric disorder	validated
55112	7q36.3	7	158705745	158705745	G	T	G>T	WDR60	exonic	nonsynonymous SNV	Taiw_1623	Howrigan 2018	doi.org/10.1101/495036	1695	0	exome	Schizophrenia (SCZ)	psychiatric disorder	validated
9172	8p23.3	8	2088806	2088806	C	G	C>G	MYOM2	exonic	nonsynonymous SNV	Taiw_374	Howrigan 2018	doi.org/10.1101/495036	1695	0	exome	Schizophrenia (SCZ)	psychiatric disorder	validated
8658	8p23.1	8	9592954	9592954	C	A	C>A	TNKS	exonic	nonsynonymous SNV	Taiw_106	Howrigan 2018	doi.org/10.1101/495036	1695	0	exome	Schizophrenia (SCZ)	psychiatric disorder	validated
252969	8p23.1	8	11640723	11640723	A	G	A>G	NEIL2	exonic	nonsynonymous SNV	Taiw_1535	Howrigan 2018	doi.org/10.1101/495036	1695	0	exome	Schizophrenia (SCZ)	psychiatric disorder	validated
5108	8p22	8	17823861	17823861	C	G	C>G	PCM1	exonic	nonsynonymous SNV	Taiw_244	Howrigan 2018	doi.org/10.1101/495036	1695	0	exome	Schizophrenia (SCZ)	psychiatric disorder	validated
57805	8p21.3	8	22464722	22464722	C	T	C>T	CCAR2	exonic	nonsynonymous SNV	Taiw_745	Howrigan 2018	doi.org/10.1101/495036	1695	0	exome	Schizophrenia (SCZ)	psychiatric disorder	validated
57805	8p21.3	8	22475047	22475047	C	T	C>T	CCAR2	exonic	nonsynonymous SNV	Taiw_397	Howrigan 2018	doi.org/10.1101/495036	1695	0	exome	Schizophrenia (SCZ)	psychiatric disorder	validated
1135	8p21.2	8	27320903	27320903	G	A	G>A	CHRNA2	exonic	nonsynonymous SNV	Taiw_321	Howrigan 2018	doi.org/10.1101/495036	1695	0	exome	Schizophrenia (SCZ)	psychiatric disorder	validated
2137	8p21.1	8	28574837	28574837	C	T	C>T	EXTL3	exonic	nonsynonymous SNV	Taiw_1982	Howrigan 2018	doi.org/10.1101/495036	1695	0	exome	Schizophrenia (SCZ)	psychiatric disorder	validated
23259	8p11.23	8	38110277	38110277	T	A	T>A	DDHD2	exonic	nonsynonymous SNV	Taiw_1044	Howrigan 2018	doi.org/10.1101/495036	1695	0	exome	Schizophrenia (SCZ)	psychiatric disorder	validated
54904	8p11.23	8	38153383	38153383	C	A	C>A	NSD3	exonic	nonsynonymous SNV	Taiw_955	Howrigan 2018	doi.org/10.1101/495036	1695	0	exome	Schizophrenia (SCZ)	psychiatric disorder	validated
6422	8p11.21	8	41122945	41122945	T	C	T>C	SFRP1	exonic	nonsynonymous SNV	Taiw_1077	Howrigan 2018	doi.org/10.1101/495036	1695	0	exome	Schizophrenia (SCZ)	psychiatric disorder	validated
5327	8p11.21	8	42040382	42040382	C	T	C>T	PLAT	exonic	nonsynonymous SNV	Taiw_1679	Howrigan 2018	doi.org/10.1101/495036	1695	0	exome	Schizophrenia (SCZ)	psychiatric disorder	validated
4173	8q11.21	8	48887379	48887379	C	T	C>T	MCM4	exonic	nonsynonymous SNV	Taiw_857	Howrigan 2018	doi.org/10.1101/495036	1695	0	exome	Schizophrenia (SCZ)	psychiatric disorder	validated
9705	8q11.23	8	53055561	53055561	A	C	A>C	ST18	exonic	nonsynonymous SNV	Taiw_1448	Howrigan 2018	doi.org/10.1101/495036	1695	0	exome	Schizophrenia (SCZ)	psychiatric disorder	validated
100533105;23678	8q13.1	8	67771665	67771665	G	A	G>A	C8orf44-SGK3;SGK3	exonic	nonsynonymous SNV	Taiw_1248	Howrigan 2018	doi.org/10.1101/495036	1695	0	exome	Schizophrenia (SCZ)	psychiatric disorder	validated
10499	8q13.3	8	71068718	71068718	C	T	C>T	NCOA2	exonic	nonsynonymous SNV	Taiw_2611	Howrigan 2018	doi.org/10.1101/495036	1695	0	exome	Schizophrenia (SCZ)	psychiatric disorder	validated
79776	8q21.11	8	77767966	77767966	A	G	A>G	ZFHX4	exonic	nonsynonymous SNV	Taiw_558	Howrigan 2018	doi.org/10.1101/495036	1695	0	exome	Schizophrenia (SCZ)	psychiatric disorder	validated
55824	8q21.13	8	81905453	81905453	C	T	C>T	PAG1	exonic	nonsynonymous SNV	Taiw_843	Howrigan 2018	doi.org/10.1101/495036	1695	0	exome	Schizophrenia (SCZ)	psychiatric disorder	validated
51366	8q22.3	8	103354856	103354856	A	T	A>T	UBR5	exonic	nonsynonymous SNV	Taiw_1026	Howrigan 2018	doi.org/10.1101/495036	1695	0	exome	Schizophrenia (SCZ)	psychiatric disorder	validated
7373	8q24.12	8	121354670	121354670	G	A	G>A	COL14A1	exonic	nonsynonymous SNV	Taiw_1116	Howrigan 2018	doi.org/10.1101/495036	1695	0	exome	Schizophrenia (SCZ)	psychiatric disorder	validated
11236	8q24.13	8	125498461	125498461	G	T	G>T	RNF139	exonic	nonsynonymous SNV	Taiw_1335	Howrigan 2018	doi.org/10.1101/495036	1695	0	exome	Schizophrenia (SCZ)	psychiatric disorder	validated
116447	8q24.3	8	144413415	144413415	C	T	C>T	TOP1MT	exonic	nonsynonymous SNV	Taiw_880	Howrigan 2018	doi.org/10.1101/495036	1695	0	exome	Schizophrenia (SCZ)	psychiatric disorder	validated
83481	8q24.3	8	144942482	144942482	C	T	C>T	EPPK1	exonic	nonsynonymous SNV	Taiw_477	Howrigan 2018	doi.org/10.1101/495036	1695	0	exome	Schizophrenia (SCZ)	psychiatric disorder	validated
5339	8q24.3	8	144999316	144999316	C	T	C>T	PLEC	exonic	nonsynonymous SNV	Taiw_1466	Howrigan 2018	doi.org/10.1101/495036	1695	0	exome	Schizophrenia (SCZ)	psychiatric disorder	validated
5339	8q24.3	8	145013583	145013583	C	T	C>T	PLEC	exonic	nonsynonymous SNV	Taiw_1339	Howrigan 2018	doi.org/10.1101/495036	1695	0	exome	Schizophrenia (SCZ)	psychiatric disorder	validated
2907	8q24.3	8	145066709	145066709	G	T	G>T	GRINA	exonic	nonsynonymous SNV	Taiw_1426	Howrigan 2018	doi.org/10.1101/495036	1695	0	exome	Schizophrenia (SCZ)	psychiatric disorder	validated
727957	8q24.3	8	145246717	145246717	G	A	G>A	MROH1	exonic	nonsynonymous SNV	Taiw_1087	Howrigan 2018	doi.org/10.1101/495036	1695	0	exome	Schizophrenia (SCZ)	psychiatric disorder	validated
80778	8q24.3	8	145998860	145998860	G	A	G>A	ZNF34	exonic	nonsynonymous SNV	Taiw_2219	Howrigan 2018	doi.org/10.1101/495036	1695	0	exome	Schizophrenia (SCZ)	psychiatric disorder	validated
7553	8q24.3	8	146067480	146067480	G	A	G>A	ZNF7	exonic	nonsynonymous SNV	Taiw_877	Howrigan 2018	doi.org/10.1101/495036	1695	0	exome	Schizophrenia (SCZ)	psychiatric disorder	validated
81704	9p24.3	9	289539	289539	G	C	G>C	DOCK8	exonic	nonsynonymous SNV	Taiw_986	Howrigan 2018	doi.org/10.1101/495036	1695	0	exome	Schizophrenia (SCZ)	psychiatric disorder	validated
7436	9p24.2	9	2651933	2651933	G	A	G>A	VLDLR	exonic	nonsynonymous SNV	Taiw_569	Howrigan 2018	doi.org/10.1101/495036	1695	0	exome	Schizophrenia (SCZ)	psychiatric disorder	validated
5789	9p24.1	9	8404620	8404620	T	A	T>A	PTPRD	exonic	nonsynonymous SNV	Taiw_1445	Howrigan 2018	doi.org/10.1101/495036	1695	0	exome	Schizophrenia (SCZ)	psychiatric disorder	validated
54796	9p22.3	9	16419304	16419304	C	A	C>A	BNC2	exonic	nonsynonymous SNV	Taiw_50	Howrigan 2018	doi.org/10.1101/495036	1695	0	exome	Schizophrenia (SCZ)	psychiatric disorder	validated
92949	9p22.1	9	18892500	18892500	A	G	A>G	ADAMTSL1	exonic	nonsynonymous SNV	Taiw_1041	Howrigan 2018	doi.org/10.1101/495036	1695	0	exome	Schizophrenia (SCZ)	psychiatric disorder	validated
55667	9p22.1	9	19345994	19345994	A	G	A>G	DENND4C	exonic	nonsynonymous SNV	Taiw_214	Howrigan 2018	doi.org/10.1101/495036	1695	0	exome	Schizophrenia (SCZ)	psychiatric disorder	validated
80173	9p21.2	9	26962050	26962050	C	G	C>G	IFT74	exonic	nonsynonymous SNV	Taiw_1761	Howrigan 2018	doi.org/10.1101/495036	1695	0	exome	Schizophrenia (SCZ)	psychiatric disorder	validated
80173	9p21.2	9	27009115	27009115	A	C	A>C	IFT74	exonic	nonsynonymous SNV	Taiw_1070	Howrigan 2018	doi.org/10.1101/495036	1695	0	exome	Schizophrenia (SCZ)	psychiatric disorder	validated
56832	9p21.2	9	27524870	27524870	G	C	G>C	IFNK	exonic	nonsynonymous SNV	Taiw_796	Howrigan 2018	doi.org/10.1101/495036	1695	0	exome	Schizophrenia (SCZ)	psychiatric disorder	validated
48	9p21.1	9	32436286	32436286	G	A	G>A	ACO1	exonic	nonsynonymous SNV	Taiw_1815	Howrigan 2018	doi.org/10.1101/495036	1695	0	exome	Schizophrenia (SCZ)	psychiatric disorder	validated
65083	9p13.3	9	33465783	33465783	C	T	C>T	NOL6	exonic	nonsynonymous SNV	Taiw_165	Howrigan 2018	doi.org/10.1101/495036	1695	0	exome	Schizophrenia (SCZ)	psychiatric disorder	validated
27019	9p13.3	9	34497159	34497159	G	A	G>A	DNAI1	exonic	nonsynonymous SNV	Taiw_864	Howrigan 2018	doi.org/10.1101/495036	1695	0	exome	Schizophrenia (SCZ)	psychiatric disorder	validated
57704	9p13.3	9	35740973	35740973	C	T	C>T	GBA2	exonic	nonsynonymous SNV	Taiw_426	Howrigan 2018	doi.org/10.1101/495036	1695	0	exome	Schizophrenia (SCZ)	psychiatric disorder	validated
5079	9p13.2	9	36923360	36923360	A	G	A>G	PAX5	exonic	nonsynonymous SNV	Taiw_41	Howrigan 2018	doi.org/10.1101/495036	1695	0	exome	Schizophrenia (SCZ)	psychiatric disorder	validated
23137	9q21.12	9	72962571	72962571	T	A	T>A	SMC5	exonic	nonsynonymous SNV	Taiw_610	Howrigan 2018	doi.org/10.1101/495036	1695	0	exome	Schizophrenia (SCZ)	psychiatric disorder	validated
158471	9q21.2	9	79325025	79325025	T	G	T>G	PRUNE2	exonic	nonsynonymous SNV	Taiw_706	Howrigan 2018	doi.org/10.1101/495036	1695	0	exome	Schizophrenia (SCZ)	psychiatric disorder	validated
23230	9q21.2	9	79959073	79959073	T	A	T>A	VPS13A	exonic	nonsynonymous SNV	Taiw_847	Howrigan 2018	doi.org/10.1101/495036	1695	0	exome	Schizophrenia (SCZ)	psychiatric disorder	validated
3376	9q22.31	9	95030487	95030487	A	G	A>G	IARS	exonic	nonsynonymous SNV	Taiw_73	Howrigan 2018	doi.org/10.1101/495036	1695	0	exome	Schizophrenia (SCZ)	psychiatric disorder	validated
10592	9q31.1	9	106880585	106880585	A	G	A>G	SMC2	exonic	nonsynonymous SNV	Taiw_759	Howrigan 2018	doi.org/10.1101/495036	1695	0	exome	Schizophrenia (SCZ)	psychiatric disorder	validated
9128	9q32	9	116053245	116053245	G	A	G>A	PRPF4	exonic	nonsynonymous SNV	Taiw_788	Howrigan 2018	doi.org/10.1101/495036	1695	0	exome	Schizophrenia (SCZ)	psychiatric disorder	validated
85301	9q32	9	117064371	117064371	G	A	G>A	COL27A1	exonic	nonsynonymous SNV	Taiw_1545	Howrigan 2018	doi.org/10.1101/495036	1695	0	exome	Schizophrenia (SCZ)	psychiatric disorder	validated
3371	9q33.1	9	117783522	117783522	C	G	C>G	TNC	exonic	nonsynonymous SNV	Taiw_1218	Howrigan 2018	doi.org/10.1101/495036	1695	0	exome	Schizophrenia (SCZ)	psychiatric disorder	validated
3371	9q33.1	9	117786259	117786259	T	G	T>G	TNC	exonic	nonsynonymous SNV	Taiw_1929	Howrigan 2018	doi.org/10.1101/495036	1695	0	exome	Schizophrenia (SCZ)	psychiatric disorder	validated
1620	9q33.1	9	121929388	121929388	C	A	C>A	BRINP1	exonic	nonsynonymous SNV	Taiw_2184	Howrigan 2018	doi.org/10.1101/495036	1695	0	exome	Schizophrenia (SCZ)	psychiatric disorder	validated
55755	9q33.2	9	123308065	123308065	T	C	T>C	CDK5RAP2	exonic	nonsynonymous SNV	Taiw_395	Howrigan 2018	doi.org/10.1101/495036	1695	0	exome	Schizophrenia (SCZ)	psychiatric disorder	validated
5537	9q33.3	9	127920583	127920583	G	A	G>A	PPP6C	exonic	nonsynonymous SNV	Taiw_588	Howrigan 2018	doi.org/10.1101/495036	1695	0	exome	Schizophrenia (SCZ)	psychiatric disorder	validated
9649	9q33.3	9	129957438	129957438	G	C	G>C	RALGPS1	exonic	nonsynonymous SNV	Taiw_1521	Howrigan 2018	doi.org/10.1101/495036	1695	0	exome	Schizophrenia (SCZ)	psychiatric disorder	validated
27090	9q34.11	9	130670690	130670690	G	A	G>A	ST6GALNAC4	exonic	nonsynonymous SNV	Taiw_1155	Howrigan 2018	doi.org/10.1101/495036	1695	0	exome	Schizophrenia (SCZ)	psychiatric disorder	validated
399665	9q34.11	9	130707128	130707128	G	A	G>A	FAM102A	exonic	nonsynonymous SNV	Taiw_708	Howrigan 2018	doi.org/10.1101/495036	1695	0	exome	Schizophrenia (SCZ)	psychiatric disorder	validated
1384	9q34.11	9	131857720	131857720	C	G	C>G	CRAT	exonic	nonsynonymous SNV	Taiw_1022	Howrigan 2018	doi.org/10.1101/495036	1695	0	exome	Schizophrenia (SCZ)	psychiatric disorder	validated
10319	9q34.12	9	133901816	133901816	G	A	G>A	LAMC3	exonic	nonsynonymous SNV	Taiw_811	Howrigan 2018	doi.org/10.1101/495036	1695	0	exome	Schizophrenia (SCZ)	psychiatric disorder	validated
84726	9q34.13	9	134340441	134340441	G	C	G>C	PRRC2B	exonic	nonsynonymous SNV	Taiw_569	Howrigan 2018	doi.org/10.1101/495036	1695	0	exome	Schizophrenia (SCZ)	psychiatric disorder	validated
169436	9q34.2	9	136269999	136269999	G	A	G>A	STKLD1	exonic	nonsynonymous SNV	Taiw_510	Howrigan 2018	doi.org/10.1101/495036	1695	0	exome	Schizophrenia (SCZ)	psychiatric disorder	validated
9858	9q34.3	9	138377765	138377765	G	A	G>A	PPP1R26	exonic	nonsynonymous SNV	Taiw_602	Howrigan 2018	doi.org/10.1101/495036	1695	0	exome	Schizophrenia (SCZ)	psychiatric disorder	validated
6621	9q34.3	9	139282294	139282294	T	C	T>C	SNAPC4	exonic	nonsynonymous SNV	Taiw_1982	Howrigan 2018	doi.org/10.1101/495036	1695	0	exome	Schizophrenia (SCZ)	psychiatric disorder	validated
4851	9q34.3	9	139401291	139401291	C	T	C>T	NOTCH1	exonic	nonsynonymous SNV	Taiw_2466	Howrigan 2018	doi.org/10.1101/495036	1695	0	exome	Schizophrenia (SCZ)	psychiatric disorder	validated
4851	9q34.3	9	139402577	139402577	G	A	G>A	NOTCH1	exonic	nonsynonymous SNV	Taiw_1208	Howrigan 2018	doi.org/10.1101/495036	1695	0	exome	Schizophrenia (SCZ)	psychiatric disorder	validated
84960	9q34.3	9	139699075	139699075	G	A	G>A	CCDC183	exonic	nonsynonymous SNV	Taiw_464	Howrigan 2018	doi.org/10.1101/495036	1695	0	exome	Schizophrenia (SCZ)	psychiatric disorder	validated
286262	9q34.3	9	140086778	140086778	C	T	C>T	TPRN	exonic	nonsynonymous SNV	Taiw_864	Howrigan 2018	doi.org/10.1101/495036	1695	0	exome	Schizophrenia (SCZ)	psychiatric disorder	validated
54522	10p15.1	10	5920166	5920166	G	A	G>A	ANKRD16	exonic	nonsynonymous SNV	Taiw_1176	Howrigan 2018	doi.org/10.1101/495036	1695	0	exome	Schizophrenia (SCZ)	psychiatric disorder	validated
10659	10p14	10	11207585	11207585	G	A	G>A	CELF2	exonic	nonsynonymous SNV	Taiw_1695	Howrigan 2018	doi.org/10.1101/495036	1695	0	exome	Schizophrenia (SCZ)	psychiatric disorder	validated
10659	10p14	10	11312780	11312780	A	G	A>G	CELF2	exonic	nonsynonymous SNV	Taiw_460	Howrigan 2018	doi.org/10.1101/495036	1695	0	exome	Schizophrenia (SCZ)	psychiatric disorder	validated
55691	10p13	10	13698702	13698702	A	G	A>G	FRMD4A	exonic	nonsynonymous SNV	Taiw_1540	Howrigan 2018	doi.org/10.1101/495036	1695	0	exome	Schizophrenia (SCZ)	psychiatric disorder	validated
80314	10p11.22	10	32635789	32635789	C	G	C>G	EPC1	exonic	nonsynonymous SNV	Taiw_467	Howrigan 2018	doi.org/10.1101/495036	1695	0	exome	Schizophrenia (SCZ)	psychiatric disorder	validated
253725	10q11.22	10	46250525	46250525	A	C	A>C	WASHC2C	exonic	nonsynonymous SNV	Taiw_1831	Howrigan 2018	doi.org/10.1101/495036	1695	0	exome	Schizophrenia (SCZ)	psychiatric disorder	validated
9721	10q11.22	10	46999887	46999887	G	T	G>T	GPRIN2	exonic	nonsynonymous SNV	Taiw_2028	Howrigan 2018	doi.org/10.1101/495036	1695	0	exome	Schizophrenia (SCZ)	psychiatric disorder	validated
221037	10q21.3	10	64975323	64975323	T	C	T>C	JMJD1C	exonic	nonsynonymous SNV	Taiw_2652	Howrigan 2018	doi.org/10.1101/495036	1695	0	exome	Schizophrenia (SCZ)	psychiatric disorder	validated
29119	10q21.3	10	67680275	67680275	C	T	C>T	CTNNA3	exonic	nonsynonymous SNV	Taiw_170	Howrigan 2018	doi.org/10.1101/495036	1695	0	exome	Schizophrenia (SCZ)	psychiatric disorder	validated
29119	10q21.3	10	68040302	68040302	T	C	T>C	CTNNA3	exonic	nonsynonymous SNV	Taiw_549	Howrigan 2018	doi.org/10.1101/495036	1695	0	exome	Schizophrenia (SCZ)	psychiatric disorder	validated
11319	10q22.1	10	74894355	74894355	G	C	G>C	ECD	exonic	nonsynonymous SNV	Taiw_2481	Howrigan 2018	doi.org/10.1101/495036	1695	0	exome	Schizophrenia (SCZ)	psychiatric disorder	validated
9231	10q22.3	10	79613293	79613293	G	A	G>A	DLG5	exonic	nonsynonymous SNV	Taiw_2057	Howrigan 2018	doi.org/10.1101/495036	1695	0	exome	Schizophrenia (SCZ)	psychiatric disorder	validated
657	10q23.2	10	88659787	88659787	C	T	C>T	BMPR1A	exonic	nonsynonymous SNV	Taiw_1554	Howrigan 2018	doi.org/10.1101/495036	1695	0	exome	Schizophrenia (SCZ)	psychiatric disorder	validated
5728	10q23.31	10	89685272	89685272	T	G	T>G	PTEN	exonic	nonsynonymous SNV	Taiw_1674	Howrigan 2018	doi.org/10.1101/495036	1695	0	exome	Schizophrenia (SCZ)	psychiatric disorder	validated
340665	10q23.33	10	94821121	94821121	C	T	C>T	CYP26C1	exonic	nonsynonymous SNV	Taiw_89	Howrigan 2018	doi.org/10.1101/495036	1695	0	exome	Schizophrenia (SCZ)	psychiatric disorder	validated
23232	10q23.33	10	96162567	96162567	C	G	C>G	TBC1D12	exonic	nonsynonymous SNV	Taiw_1582	Howrigan 2018	doi.org/10.1101/495036	1695	0	exome	Schizophrenia (SCZ)	psychiatric disorder	validated
5832	10q24.1	10	97402903	97402903	G	C	G>C	ALDH18A1	exonic	nonsynonymous SNV	Taiw_1033	Howrigan 2018	doi.org/10.1101/495036	1695	0	exome	Schizophrenia (SCZ)	psychiatric disorder	validated
7093	10q24.1	10	98144491	98144491	C	T	C>T	TLL2	exonic	nonsynonymous SNV	Taiw_687	Howrigan 2018	doi.org/10.1101/495036	1695	0	exome	Schizophrenia (SCZ)	psychiatric disorder	validated
7093	10q24.1	10	98146797	98146797	C	T	C>T	TLL2	exonic	nonsynonymous SNV	Taiw_899	Howrigan 2018	doi.org/10.1101/495036	1695	0	exome	Schizophrenia (SCZ)	psychiatric disorder	validated
6585	10q24.1	10	98770778	98770778	A	G	A>G	SLIT1	exonic	nonsynonymous SNV	Taiw_1059	Howrigan 2018	doi.org/10.1101/495036	1695	0	exome	Schizophrenia (SCZ)	psychiatric disorder	validated
60370	10q24.2	10	99439403	99439403	T	C	T>C	AVPI1	exonic	nonsynonymous SNV	Taiw_318	Howrigan 2018	doi.org/10.1101/495036	1695	0	exome	Schizophrenia (SCZ)	psychiatric disorder	validated
55118	10q24.2	10	99770980	99770980	A	G	A>G	CRTAC1	exonic	nonsynonymous SNV	Taiw_583	Howrigan 2018	doi.org/10.1101/495036	1695	0	exome	Schizophrenia (SCZ)	psychiatric disorder	validated
79803	10q24.32	10	103827009	103827009	C	T	C>T	HPS6	exonic	nonsynonymous SNV	Taiw_492	Howrigan 2018	doi.org/10.1101/495036	1695	0	exome	Schizophrenia (SCZ)	psychiatric disorder	validated
23082	10q24.32	10	103908191	103908191	C	T	C>T	PPRC1	exonic	nonsynonymous SNV	Taiw_690	Howrigan 2018	doi.org/10.1101/495036	1695	0	exome	Schizophrenia (SCZ)	psychiatric disorder	validated
8729	10q24.32	10	104119994	104119994	C	T	C>T	GBF1	exonic	nonsynonymous SNV	Taiw_2364	Howrigan 2018	doi.org/10.1101/495036	1695	0	exome	Schizophrenia (SCZ)	psychiatric disorder	validated
10935	10q26.11	10	120931928	120931928	C	T	C>T	PRDX3	exonic	nonsynonymous SNV	Taiw_2421	Howrigan 2018	doi.org/10.1101/495036	1695	0	exome	Schizophrenia (SCZ)	psychiatric disorder	validated
55717	10q26.12	10	122648687	122648687	G	C	G>C	WDR11	exonic	nonsynonymous SNV	Taiw_590	Howrigan 2018	doi.org/10.1101/495036	1695	0	exome	Schizophrenia (SCZ)	psychiatric disorder	validated
1488	10q26.13	10	126716244	126716244	C	T	C>T	CTBP2	exonic	nonsynonymous SNV	Taiw_266	Howrigan 2018	doi.org/10.1101/495036	1695	0	exome	Schizophrenia (SCZ)	psychiatric disorder	validated
4288	10q26.2	10	129909945	129909945	A	G	A>G	MKI67	exonic	nonsynonymous SNV	Taiw_1316	Howrigan 2018	doi.org/10.1101/495036	1695	0	exome	Schizophrenia (SCZ)	psychiatric disorder	validated
282974	10q26.3	10	134041539	134041539	C	T	C>T	STK32C	exonic	nonsynonymous SNV	Taiw_269	Howrigan 2018	doi.org/10.1101/495036	1695	0	exome	Schizophrenia (SCZ)	psychiatric disorder	validated
3632	10q26.3	10	134421422	134421422	G	A	G>A	INPP5A	exonic	nonsynonymous SNV	Taiw_596	Howrigan 2018	doi.org/10.1101/495036	1695	0	exome	Schizophrenia (SCZ)	psychiatric disorder	validated
85442	10q26.3	10	135038275	135038275	G	A	G>A	KNDC1	exonic	nonsynonymous SNV	Taiw_878	Howrigan 2018	doi.org/10.1101/495036	1695	0	exome	Schizophrenia (SCZ)	psychiatric disorder	validated
60626	11p15.5	11	212455	212455	G	A	G>A	RIC8A	exonic	nonsynonymous SNV	Taiw_1897	Howrigan 2018	doi.org/10.1101/495036	1695	0	exome	Schizophrenia (SCZ)	psychiatric disorder	validated
8519	11p15.5	11	314246	314246	A	C	A>C	IFITM1	exonic	nonsynonymous SNV	Taiw_701	Howrigan 2018	doi.org/10.1101/495036	1695	0	exome	Schizophrenia (SCZ)	psychiatric disorder	validated
3665	11p15.5	11	615159	615159	G	A	G>A	IRF7	exonic	nonsynonymous SNV	Taiw_338	Howrigan 2018	doi.org/10.1101/495036	1695	0	exome	Schizophrenia (SCZ)	psychiatric disorder	validated
53841	11p15.5	11	618929	618929	T	C	T>C	CDHR5	exonic	nonsynonymous SNV	Taiw_482	Howrigan 2018	doi.org/10.1101/495036	1695	0	exome	Schizophrenia (SCZ)	psychiatric disorder	validated
50613	11p15.4	11	5529416	5529416	G	A	G>A	UBQLN3	exonic	nonsynonymous SNV	Taiw_1850	Howrigan 2018	doi.org/10.1101/495036	1695	0	exome	Schizophrenia (SCZ)	psychiatric disorder	validated
23378	11p15.4	11	6622385	6622385	C	T	C>T	RRP8	exonic	nonsynonymous SNV	Taiw_1337	Howrigan 2018	doi.org/10.1101/495036	1695	0	exome	Schizophrenia (SCZ)	psychiatric disorder	validated
7762	11p15.4	11	6964419	6964419	T	C	T>C	ZNF215	exonic	nonsynonymous SNV	Taiw_303	Howrigan 2018	doi.org/10.1101/495036	1695	0	exome	Schizophrenia (SCZ)	psychiatric disorder	validated
338323	11p15.4	11	7063928	7063928	T	C	T>C	NLRP14	exonic	nonsynonymous SNV	Taiw_215	Howrigan 2018	doi.org/10.1101/495036	1695	0	exome	Schizophrenia (SCZ)	psychiatric disorder	validated
1982	11p15.3	11	10823894	10823894	T	A	T>A	EIF4G2	exonic	nonsynonymous SNV	Taiw_935	Howrigan 2018	doi.org/10.1101/495036	1695	0	exome	Schizophrenia (SCZ)	psychiatric disorder	validated
89797	11p15.1	11	19735324	19735324	C	T	C>T	NAV2	exonic	nonsynonymous SNV	Taiw_39	Howrigan 2018	doi.org/10.1101/495036	1695	0	exome	Schizophrenia (SCZ)	psychiatric disorder	validated
63982	11p14.2	11	26663484	26663484	G	C	G>C	ANO3	exonic	nonsynonymous SNV	Taiw_1282	Howrigan 2018	doi.org/10.1101/495036	1695	0	exome	Schizophrenia (SCZ)	psychiatric disorder	validated
1132	11p11.2	11	46406810	46406810	G	A	G>A	CHRM4	exonic	nonsynonymous SNV	Taiw_1068	Howrigan 2018	doi.org/10.1101/495036	1695	0	exome	Schizophrenia (SCZ)	psychiatric disorder	validated
53	11p11.2	11	47267051	47267051	A	G	A>G	ACP2	exonic	nonsynonymous SNV	Taiw_450	Howrigan 2018	doi.org/10.1101/495036	1695	0	exome	Schizophrenia (SCZ)	psychiatric disorder	validated
5795	11p11.2	11	48171720	48171720	C	A	C>A	PTPRJ	exonic	nonsynonymous SNV	Taiw_33	Howrigan 2018	doi.org/10.1101/495036	1695	0	exome	Schizophrenia (SCZ)	psychiatric disorder	validated
10978	11q12.1	11	57428508	57428508	G	A	G>A	CLP1	exonic	nonsynonymous SNV	Taiw_2243	Howrigan 2018	doi.org/10.1101/495036	1695	0	exome	Schizophrenia (SCZ)	psychiatric disorder	validated
55048	11q12.2	11	60901575	60901575	G	C	G>C	VPS37C	exonic	nonsynonymous SNV	Taiw_1369	Howrigan 2018	doi.org/10.1101/495036	1695	0	exome	Schizophrenia (SCZ)	psychiatric disorder	validated
9379	11q13.1	11	64374714	64374714	G	A	G>A	NRXN2	exonic	nonsynonymous SNV	Taiw_1345	Howrigan 2018	doi.org/10.1101/495036	1695	0	exome	Schizophrenia (SCZ)	psychiatric disorder	validated
23130	11q13.1	11	64681894	64681894	C	T	C>T	ATG2A	exonic	nonsynonymous SNV	Taiw_230	Howrigan 2018	doi.org/10.1101/495036	1695	0	exome	Schizophrenia (SCZ)	psychiatric disorder	validated
9092	11q13.1	11	65733437	65733437	T	A	T>A	SART1	exonic	nonsynonymous SNV	Taiw_951	Howrigan 2018	doi.org/10.1101/495036	1695	0	exome	Schizophrenia (SCZ)	psychiatric disorder	validated
10992	11q13.1	11	65827028	65827028	C	T	C>T	SF3B2	exonic	nonsynonymous SNV	Taiw_333	Howrigan 2018	doi.org/10.1101/495036	1695	0	exome	Schizophrenia (SCZ)	psychiatric disorder	validated
10992	11q13.1	11	65827415	65827415	T	G	T>G	SF3B2	exonic	nonsynonymous SNV	Taiw_868	Howrigan 2018	doi.org/10.1101/495036	1695	0	exome	Schizophrenia (SCZ)	psychiatric disorder	validated
55690	11q13.2	11	65984032	65984032	G	A	G>A	PACS1	exonic	nonsynonymous SNV	Taiw_343	Howrigan 2018	doi.org/10.1101/495036	1695	0	exome	Schizophrenia (SCZ)	psychiatric disorder	validated
256472	11q13.2	11	66062097	66062097	C	T	C>T	TMEM151A	exonic	nonsynonymous SNV	Taiw_49	Howrigan 2018	doi.org/10.1101/495036	1695	0	exome	Schizophrenia (SCZ)	psychiatric disorder	validated
6712	11q13.2	11	66481814	66481814	A	G	A>G	SPTBN2	exonic	nonsynonymous SNV	Taiw_865	Howrigan 2018	doi.org/10.1101/495036	1695	0	exome	Schizophrenia (SCZ)	psychiatric disorder	validated
5091	11q13.2	11	66617218	66617218	G	A	G>A	PC	exonic	nonsynonymous SNV	Taiw_1831	Howrigan 2018	doi.org/10.1101/495036	1695	0	exome	Schizophrenia (SCZ)	psychiatric disorder	validated
22992	11q13.2	11	66985247	66985247	G	A	G>A	KDM2A	exonic	nonsynonymous SNV	Taiw_1394	Howrigan 2018	doi.org/10.1101/495036	1695	0	exome	Schizophrenia (SCZ)	psychiatric disorder	validated
347853	11q13.2	11	67401671	67401671	C	T	C>T	TBX10	exonic	nonsynonymous SNV	Taiw_843	Howrigan 2018	doi.org/10.1101/495036	1695	0	exome	Schizophrenia (SCZ)	psychiatric disorder	validated
222	11q13.2	11	67433013	67433013	C	T	C>T	ALDH3B2	exonic	nonsynonymous SNV	Taiw_807	Howrigan 2018	doi.org/10.1101/495036	1695	0	exome	Schizophrenia (SCZ)	psychiatric disorder	validated
51111	11q13.2	11	67934596	67934596	G	A	G>A	KMT5B	exonic	nonsynonymous SNV	Taiw_2549	Howrigan 2018	doi.org/10.1101/495036	1695	0	exome	Schizophrenia (SCZ)	psychiatric disorder	validated
8500	11q13.3	11	70222642	70222642	G	A	G>A	PPFIA1	exonic	nonsynonymous SNV	Taiw_1473	Howrigan 2018	doi.org/10.1101/495036	1695	0	exome	Schizophrenia (SCZ)	psychiatric disorder	validated
283209	11q13.4	11	74049621	74049621	T	A	T>A	PGM2L1	exonic	nonsynonymous SNV	Taiw_1235	Howrigan 2018	doi.org/10.1101/495036	1695	0	exome	Schizophrenia (SCZ)	psychiatric disorder	validated
871	11q13.5	11	75283036	75283036	A	G	A>G	SERPINH1	exonic	nonsynonymous SNV	Taiw_132	Howrigan 2018	doi.org/10.1101/495036	1695	0	exome	Schizophrenia (SCZ)	psychiatric disorder	validated
57569	11q23.1	11	110456966	110456966	A	T	A>T	ARHGAP20	exonic	nonsynonymous SNV	Taiw_118	Howrigan 2018	doi.org/10.1101/495036	1695	0	exome	Schizophrenia (SCZ)	psychiatric disorder	validated
85458	11q23.1	11	111844950	111844950	G	C	G>C	DIXDC1	exonic	nonsynonymous SNV	Taiw_2727	Howrigan 2018	doi.org/10.1101/495036	1695	0	exome	Schizophrenia (SCZ)	psychiatric disorder	validated
255239	11q23.2	11	113265723	113265723	C	T	C>T	ANKK1	exonic	nonsynonymous SNV	Taiw_431	Howrigan 2018	doi.org/10.1101/495036	1695	0	exome	Schizophrenia (SCZ)	psychiatric disorder	validated
1813	11q23.2	11	113281640	113281640	C	T	C>T	DRD2	exonic	nonsynonymous SNV	Taiw_313	Howrigan 2018	doi.org/10.1101/495036	1695	0	exome	Schizophrenia (SCZ)	psychiatric disorder	validated
57646	11q23.2	11	113688518	113688518	G	A	G>A	USP28	exonic	nonsynonymous SNV	Taiw_601	Howrigan 2018	doi.org/10.1101/495036	1695	0	exome	Schizophrenia (SCZ)	psychiatric disorder	validated
51092	11q23.3	11	117063540	117063540	G	A	G>A	SIDT2	exonic	nonsynonymous SNV	Taiw_1166	Howrigan 2018	doi.org/10.1101/495036	1695	0	exome	Schizophrenia (SCZ)	psychiatric disorder	validated
56649	11q23.3	11	117985925	117985925	C	T	C>T	TMPRSS4	exonic	nonsynonymous SNV	Taiw_1174	Howrigan 2018	doi.org/10.1101/495036	1695	0	exome	Schizophrenia (SCZ)	psychiatric disorder	validated
283149	11q23.3	11	118773755	118773755	C	T	C>T	BCL9L	exonic	nonsynonymous SNV	Taiw_35	Howrigan 2018	doi.org/10.1101/495036	1695	0	exome	Schizophrenia (SCZ)	psychiatric disorder	validated
283150	11q23.3	11	118850285	118850285	G	A	G>A	FOXR1	exonic	nonsynonymous SNV	Taiw_412	Howrigan 2018	doi.org/10.1101/495036	1695	0	exome	Schizophrenia (SCZ)	psychiatric disorder	validated
10525	11q23.3	11	118917367	118917367	G	A	G>A	HYOU1	exonic	nonsynonymous SNV	Taiw_760	Howrigan 2018	doi.org/10.1101/495036	1695	0	exome	Schizophrenia (SCZ)	psychiatric disorder	validated
79102	11q23.3	11	119207121	119207121	A	G	A>G	RNF26	exonic	nonsynonymous SNV	Taiw_1545	Howrigan 2018	doi.org/10.1101/495036	1695	0	exome	Schizophrenia (SCZ)	psychiatric disorder	validated
5818	11q23.3	11	119535870	119535870	G	A	G>A	NECTIN1	exonic	nonsynonymous SNV	Taiw_248	Howrigan 2018	doi.org/10.1101/495036	1695	0	exome	Schizophrenia (SCZ)	psychiatric disorder	validated
57476	11q24.1	11	123481010	123481010	C	T	C>T	GRAMD1B	exonic	nonsynonymous SNV	Taiw_7	Howrigan 2018	doi.org/10.1101/495036	1695	0	exome	Schizophrenia (SCZ)	psychiatric disorder	validated
219873	11q24.1	11	123847434	123847434	C	A	C>A	OR10S1	exonic	nonsynonymous SNV	Taiw_1692	Howrigan 2018	doi.org/10.1101/495036	1695	0	exome	Schizophrenia (SCZ)	psychiatric disorder	validated
54538	11q24.2	11	124755095	124755095	T	G	T>G	ROBO4	exonic	nonsynonymous SNV	Taiw_1049	Howrigan 2018	doi.org/10.1101/495036	1695	0	exome	Schizophrenia (SCZ)	psychiatric disorder	validated
9743	11q24.3	11	128839688	128839688	C	G	C>G	ARHGAP32	exonic	nonsynonymous SNV	Taiw_644	Howrigan 2018	doi.org/10.1101/495036	1695	0	exome	Schizophrenia (SCZ)	psychiatric disorder	validated
5927	12p13.33	12	498253	498253	G	T	G>T	KDM5A	exonic	nonsynonymous SNV	Taiw_855	Howrigan 2018	doi.org/10.1101/495036	1695	0	exome	Schizophrenia (SCZ)	psychiatric disorder	validated
93589	12p13.33	12	1904526	1904526	T	C	T>C	CACNA2D4	exonic	nonsynonymous SNV	Taiw_1554	Howrigan 2018	doi.org/10.1101/495036	1695	0	exome	Schizophrenia (SCZ)	psychiatric disorder	validated
55846	12p13.33	12	2933309	2933309	C	A	C>A	ITFG2	exonic	nonsynonymous SNV	Taiw_988	Howrigan 2018	doi.org/10.1101/495036	1695	0	exome	Schizophrenia (SCZ)	psychiatric disorder	validated
7450	12p13.31	12	6127680	6127680	T	C	T>C	VWF	exonic	nonsynonymous SNV	Taiw_2281	Howrigan 2018	doi.org/10.1101/495036	1695	0	exome	Schizophrenia (SCZ)	psychiatric disorder	validated
4839	12p13.31	12	6666233	6666233	G	A	G>A	NOP2	exonic	nonsynonymous SNV	Taiw_2243	Howrigan 2018	doi.org/10.1101/495036	1695	0	exome	Schizophrenia (SCZ)	psychiatric disorder	validated
55810	12p13.31	12	8201355	8201355	C	T	C>T	FOXJ2	exonic	nonsynonymous SNV	Taiw_1118	Howrigan 2018	doi.org/10.1101/495036	1695	0	exome	Schizophrenia (SCZ)	psychiatric disorder	validated
2904	12p13.1	12	13768084	13768084	G	A	G>A	GRIN2B	exonic	nonsynonymous SNV	Taiw_2355	Howrigan 2018	doi.org/10.1101/495036	1695	0	exome	Schizophrenia (SCZ)	psychiatric disorder	validated
55729	12p13.1	12	14577760	14577760	A	G	A>G	ATF7IP	exonic	nonsynonymous SNV	Taiw_917	Howrigan 2018	doi.org/10.1101/495036	1695	0	exome	Schizophrenia (SCZ)	psychiatric disorder	validated
55729	12p13.1	12	14650757	14650757	G	A	G>A	ATF7IP	exonic	nonsynonymous SNV	Taiw_630	Howrigan 2018	doi.org/10.1101/495036	1695	0	exome	Schizophrenia (SCZ)	psychiatric disorder	validated
5139	12p12.2	12	20806981	20806981	T	C	T>C	PDE3A	exonic	nonsynonymous SNV	Taiw_855	Howrigan 2018	doi.org/10.1101/495036	1695	0	exome	Schizophrenia (SCZ)	psychiatric disorder	validated
3945	12p12.1	12	21790012	21790012	A	G	A>G	LDHB	exonic	nonsynonymous SNV	Taiw_168	Howrigan 2018	doi.org/10.1101/495036	1695	0	exome	Schizophrenia (SCZ)	psychiatric disorder	validated
586	12p12.1	12	24995052	24995052	T	C	T>C	BCAT1	exonic	nonsynonymous SNV	Taiw_419	Howrigan 2018	doi.org/10.1101/495036	1695	0	exome	Schizophrenia (SCZ)	psychiatric disorder	validated
10526	12p11.21	12	30834738	30834738	T	C	T>C	IPO8	exonic	nonsynonymous SNV	Taiw_1080	Howrigan 2018	doi.org/10.1101/495036	1695	0	exome	Schizophrenia (SCZ)	psychiatric disorder	validated
120892	12q12	12	40734145	40734145	G	A	G>A	LRRK2	exonic	nonsynonymous SNV	Taiw_1193	Howrigan 2018	doi.org/10.1101/495036	1695	0	exome	Schizophrenia (SCZ)	psychiatric disorder	validated
1272	12q12	12	41410533	41410533	C	T	C>T	CNTN1	exonic	nonsynonymous SNV	Taiw_1375	Howrigan 2018	doi.org/10.1101/495036	1695	0	exome	Schizophrenia (SCZ)	psychiatric disorder	validated
1280	12q13.11	12	48369178	48369178	G	A	G>A	COL2A1	exonic	nonsynonymous SNV	Taiw_1117	Howrigan 2018	doi.org/10.1101/495036	1695	0	exome	Schizophrenia (SCZ)	psychiatric disorder	validated
1280	12q13.11	12	48383555	48383555	C	A	C>A	COL2A1	exonic	nonsynonymous SNV	Taiw_233	Howrigan 2018	doi.org/10.1101/495036	1695	0	exome	Schizophrenia (SCZ)	psychiatric disorder	validated
8085	12q13.12	12	49434576	49434576	A	T	A>T	KMT2D	exonic	nonsynonymous SNV	Taiw_1765	Howrigan 2018	doi.org/10.1101/495036	1695	0	exome	Schizophrenia (SCZ)	psychiatric disorder	validated
51350	12q13.13	12	53171018	53171018	G	A	G>A	KRT76	exonic	nonsynonymous SNV	Taiw_942	Howrigan 2018	doi.org/10.1101/495036	1695	0	exome	Schizophrenia (SCZ)	psychiatric disorder	validated
51380	12q13.13	12	53552420	53552420	T	C	T>C	CSAD	exonic	nonsynonymous SNV	Taiw_8	Howrigan 2018	doi.org/10.1101/495036	1695	0	exome	Schizophrenia (SCZ)	psychiatric disorder	validated
3071	12q13.2	12	54917643	54917643	G	A	G>A	NCKAP1L	exonic	nonsynonymous SNV	Taiw_374	Howrigan 2018	doi.org/10.1101/495036	1695	0	exome	Schizophrenia (SCZ)	psychiatric disorder	validated
6821	12q13.2	12	56396349	56396349	A	G	A>G	SUOX	exonic	nonsynonymous SNV	Taiw_2063	Howrigan 2018	doi.org/10.1101/495036	1695	0	exome	Schizophrenia (SCZ)	psychiatric disorder	validated
6821	12q13.2	12	56398328	56398328	T	A	T>A	SUOX	exonic	nonsynonymous SNV	Taiw_660	Howrigan 2018	doi.org/10.1101/495036	1695	0	exome	Schizophrenia (SCZ)	psychiatric disorder	validated
4035	12q13.3	12	57592089	57592089	C	T	C>T	LRP1	exonic	nonsynonymous SNV	Taiw_1655	Howrigan 2018	doi.org/10.1101/495036	1695	0	exome	Schizophrenia (SCZ)	psychiatric disorder	validated
2735	12q13.3	12	57861246	57861246	G	A	G>A	GLI1	exonic	nonsynonymous SNV	Taiw_443	Howrigan 2018	doi.org/10.1101/495036	1695	0	exome	Schizophrenia (SCZ)	psychiatric disorder	validated
57522	12q14.2	12	64456820	64456820	T	G	T>G	SRGAP1	exonic	nonsynonymous SNV	Taiw_193	Howrigan 2018	doi.org/10.1101/495036	1695	0	exome	Schizophrenia (SCZ)	psychiatric disorder	validated
10988	12q22	12	95889784	95889784	G	T	G>T	METAP2	exonic	nonsynonymous SNV	Taiw_1271	Howrigan 2018	doi.org/10.1101/495036	1695	0	exome	Schizophrenia (SCZ)	psychiatric disorder	validated
317	12q23.1	12	99061394	99061394	A	G	A>G	APAF1	exonic	nonsynonymous SNV	Taiw_202	Howrigan 2018	doi.org/10.1101/495036	1695	0	exome	Schizophrenia (SCZ)	psychiatric disorder	validated
4604	12q23.2	12	102025401	102025401	A	T	A>T	MYBPC1	exonic	nonsynonymous SNV	Taiw_1099	Howrigan 2018	doi.org/10.1101/495036	1695	0	exome	Schizophrenia (SCZ)	psychiatric disorder	validated
4604	12q23.2	12	102025492	102025492	A	G	A>G	MYBPC1	exonic	nonsynonymous SNV	Taiw_2617	Howrigan 2018	doi.org/10.1101/495036	1695	0	exome	Schizophrenia (SCZ)	psychiatric disorder	validated
55188	12q23.3	12	107236425	107236425	C	T	C>T	RIC8B	exonic	nonsynonymous SNV	Taiw_1177	Howrigan 2018	doi.org/10.1101/495036	1695	0	exome	Schizophrenia (SCZ)	psychiatric disorder	validated
32	12q24.11	12	109617732	109617732	G	T	G>T	ACACB	exonic	nonsynonymous SNV	Taiw_611	Howrigan 2018	doi.org/10.1101/495036	1695	0	exome	Schizophrenia (SCZ)	psychiatric disorder	validated
80018	12q24.13	12	112486139	112486139	G	A	G>A	NAA25	exonic	nonsynonymous SNV	Taiw_2099	Howrigan 2018	doi.org/10.1101/495036	1695	0	exome	Schizophrenia (SCZ)	psychiatric disorder	validated
80018	12q24.13	12	112491377	112491377	G	C	G>C	NAA25	exonic	nonsynonymous SNV	Taiw_397	Howrigan 2018	doi.org/10.1101/495036	1695	0	exome	Schizophrenia (SCZ)	psychiatric disorder	validated
23389	12q24.21	12	116404035	116404035	C	T	C>T	MED13L	exonic	nonsynonymous SNV	Taiw_1468	Howrigan 2018	doi.org/10.1101/495036	1695	0	exome	Schizophrenia (SCZ)	psychiatric disorder	validated
283455	12q24.22	12	117993080	117993080	C	T	C>T	KSR2	exonic	nonsynonymous SNV	Taiw_685	Howrigan 2018	doi.org/10.1101/495036	1695	0	exome	Schizophrenia (SCZ)	psychiatric disorder	validated
51347	12q24.23	12	118610312	118610312	G	A	G>A	TAOK3	exonic	nonsynonymous SNV	Taiw_1078	Howrigan 2018	doi.org/10.1101/495036	1695	0	exome	Schizophrenia (SCZ)	psychiatric disorder	validated
9735	12q24.31	12	123052828	123052828	T	A	T>A	KNTC1	exonic	nonsynonymous SNV	Taiw_760	Howrigan 2018	doi.org/10.1101/495036	1695	0	exome	Schizophrenia (SCZ)	psychiatric disorder	validated
23457	12q24.31	12	123435042	123435042	C	G	C>G	ABCB9	exonic	nonsynonymous SNV	Taiw_1747	Howrigan 2018	doi.org/10.1101/495036	1695	0	exome	Schizophrenia (SCZ)	psychiatric disorder	validated
196385	12q24.31	12	124305169	124305169	A	G	A>G	DNAH10	exonic	nonsynonymous SNV	Taiw_1189	Howrigan 2018	doi.org/10.1101/495036	1695	0	exome	Schizophrenia (SCZ)	psychiatric disorder	validated
8408	12q24.33	12	132404586	132404586	C	T	C>T	ULK1	exonic	nonsynonymous SNV	Taiw_221	Howrigan 2018	doi.org/10.1101/495036	1695	0	exome	Schizophrenia (SCZ)	psychiatric disorder	validated
8100	13q12.11	13	21163972	21163972	C	T	C>T	IFT88	exonic	nonsynonymous SNV	Taiw_2863	Howrigan 2018	doi.org/10.1101/495036	1695	0	exome	Schizophrenia (SCZ)	psychiatric disorder	validated
64328	13q12.11	13	21364622	21364622	C	A	C>A	XPO4	exonic	nonsynonymous SNV	Taiw_818	Howrigan 2018	doi.org/10.1101/495036	1695	0	exome	Schizophrenia (SCZ)	psychiatric disorder	validated
26278	13q12.12	13	23914189	23914189	G	A	G>A	SACS	exonic	nonsynonymous SNV	Taiw_2584	Howrigan 2018	doi.org/10.1101/495036	1695	0	exome	Schizophrenia (SCZ)	psychiatric disorder	validated
23281	13q12.3	13	29599544	29599544	G	A	G>A	MTUS2	exonic	nonsynonymous SNV	Taiw_318	Howrigan 2018	doi.org/10.1101/495036	1695	0	exome	Schizophrenia (SCZ)	psychiatric disorder	validated
26960	13q13.3	13	36223949	36223949	G	A	G>A	NBEA	exonic	nonsynonymous SNV	Taiw_742	Howrigan 2018	doi.org/10.1101/495036	1695	0	exome	Schizophrenia (SCZ)	psychiatric disorder	validated
11340	13q13.3	13	37582919	37582919	C	T	C>T	EXOSC8	exonic	nonsynonymous SNV	Taiw_608	Howrigan 2018	doi.org/10.1101/495036	1695	0	exome	Schizophrenia (SCZ)	psychiatric disorder	validated
341640	13q13.3	13	39265739	39265739	G	A	G>A	FREM2	exonic	nonsynonymous SNV	Taiw_2323	Howrigan 2018	doi.org/10.1101/495036	1695	0	exome	Schizophrenia (SCZ)	psychiatric disorder	validated
23078	13q14.11	13	42442507	42442507	A	T	A>T	VWA8	exonic	nonsynonymous SNV	Taiw_1753	Howrigan 2018	doi.org/10.1101/495036	1695	0	exome	Schizophrenia (SCZ)	psychiatric disorder	validated
23091	13q14.13	13	46543137	46543137	C	T	C>T	ZC3H13	exonic	nonsynonymous SNV	Taiw_385	Howrigan 2018	doi.org/10.1101/495036	1695	0	exome	Schizophrenia (SCZ)	psychiatric disorder	validated
540	13q14.3	13	52515306	52515306	C	T	C>T	ATP7B	exonic	nonsynonymous SNV	Taiw_1487	Howrigan 2018	doi.org/10.1101/495036	1695	0	exome	Schizophrenia (SCZ)	psychiatric disorder	validated
540	13q14.3	13	52548989	52548989	C	T	C>T	ATP7B	exonic	nonsynonymous SNV	Taiw_106	Howrigan 2018	doi.org/10.1101/495036	1695	0	exome	Schizophrenia (SCZ)	psychiatric disorder	validated
27253	13q21.1	13	58206732	58206732	C	T	C>T	PCDH17	exonic	nonsynonymous SNV	Taiw_583	Howrigan 2018	doi.org/10.1101/495036	1695	0	exome	Schizophrenia (SCZ)	psychiatric disorder	validated
8428	13q32.2	13	99171612	99171612	T	A	T>A	STK24	exonic	nonsynonymous SNV	Taiw_525	Howrigan 2018	doi.org/10.1101/495036	1695	0	exome	Schizophrenia (SCZ)	psychiatric disorder	validated
22821	13q34	13	114751176	114751176	A	C	A>C	RASA3	exonic	nonsynonymous SNV	Taiw_2612	Howrigan 2018	doi.org/10.1101/495036	1695	0	exome	Schizophrenia (SCZ)	psychiatric disorder	validated
283489	13q34	13	115091640	115091640	A	T	A>T	CHAMP1	exonic	nonsynonymous SNV	Taiw_1188	Howrigan 2018	doi.org/10.1101/495036	1695	0	exome	Schizophrenia (SCZ)	psychiatric disorder	validated
57680	14q11.2	14	21899055	21899055	G	A	G>A	CHD8	exonic	nonsynonymous SNV	Taiw_496	Howrigan 2018	doi.org/10.1101/495036	1695	0	exome	Schizophrenia (SCZ)	psychiatric disorder	validated
122706	14q11.2	14	23511778	23511778	G	A	G>A	PSMB11	exonic	nonsynonymous SNV	Taiw_1112	Howrigan 2018	doi.org/10.1101/495036	1695	0	exome	Schizophrenia (SCZ)	psychiatric disorder	validated
22985	14q11.2	14	23530542	23530542	C	T	C>T	ACIN1	exonic	nonsynonymous SNV	Taiw_714	Howrigan 2018	doi.org/10.1101/495036	1695	0	exome	Schizophrenia (SCZ)	psychiatric disorder	validated
22985	14q11.2	14	23559782	23559782	G	C	G>C	ACIN1	exonic	nonsynonymous SNV	Taiw_706	Howrigan 2018	doi.org/10.1101/495036	1695	0	exome	Schizophrenia (SCZ)	psychiatric disorder	validated
55072	14q12	14	24619511	24619511	C	T	C>T	RNF31	exonic	nonsynonymous SNV	Taiw_1841	Howrigan 2018	doi.org/10.1101/495036	1695	0	exome	Schizophrenia (SCZ)	psychiatric disorder	validated
29966	14q12	14	31405717	31405717	C	T	C>T	STRN3	exonic	nonsynonymous SNV	Taiw_607	Howrigan 2018	doi.org/10.1101/495036	1695	0	exome	Schizophrenia (SCZ)	psychiatric disorder	validated
9472	14q12	14	33016179	33016179	T	C	T>C	AKAP6	exonic	nonsynonymous SNV	Taiw_1340	Howrigan 2018	doi.org/10.1101/495036	1695	0	exome	Schizophrenia (SCZ)	psychiatric disorder	validated
23002	14q23.1	14	59792697	59792697	G	C	G>C	DAAM1	exonic	nonsynonymous SNV	Taiw_197	Howrigan 2018	doi.org/10.1101/495036	1695	0	exome	Schizophrenia (SCZ)	psychiatric disorder	validated
6252	14q23.1	14	60193780	60193780	C	T	C>T	RTN1	exonic	nonsynonymous SNV	Taiw_981	Howrigan 2018	doi.org/10.1101/495036	1695	0	exome	Schizophrenia (SCZ)	psychiatric disorder	validated
6710	14q23.3	14	65216823	65216823	A	G	A>G	SPTB	exonic	nonsynonymous SNV	Taiw_1641	Howrigan 2018	doi.org/10.1101/495036	1695	0	exome	Schizophrenia (SCZ)	psychiatric disorder	validated
58517	14q24.2	14	73566433	73566433	T	C	T>C	RBM25	exonic	nonsynonymous SNV	Taiw_800	Howrigan 2018	doi.org/10.1101/495036	1695	0	exome	Schizophrenia (SCZ)	psychiatric disorder	validated
85439	14q31.1	14	81743434	81743434	T	C	T>C	STON2	exonic	nonsynonymous SNV	Taiw_2770	Howrigan 2018	doi.org/10.1101/495036	1695	0	exome	Schizophrenia (SCZ)	psychiatric disorder	validated
161436	14q31.3	14	89181429	89181429	T	G	T>G	EML5	exonic	nonsynonymous SNV	Taiw_968	Howrigan 2018	doi.org/10.1101/495036	1695	0	exome	Schizophrenia (SCZ)	psychiatric disorder	validated
55775	14q32.11	14	90429889	90429889	A	C	A>C	TDP1	exonic	nonsynonymous SNV	Taiw_1497	Howrigan 2018	doi.org/10.1101/495036	1695	0	exome	Schizophrenia (SCZ)	psychiatric disorder	validated
55775	14q32.11	14	90485721	90485721	C	T	C>T	TDP1	exonic	nonsynonymous SNV	Taiw_397	Howrigan 2018	doi.org/10.1101/495036	1695	0	exome	Schizophrenia (SCZ)	psychiatric disorder	validated
9950	14q32.12	14	93264204	93264204	G	C	G>C	GOLGA5	exonic	nonsynonymous SNV	Taiw_933	Howrigan 2018	doi.org/10.1101/495036	1695	0	exome	Schizophrenia (SCZ)	psychiatric disorder	validated
55102	14q32.2	14	96784134	96784134	C	T	C>T	ATG2B	exonic	nonsynonymous SNV	Taiw_307	Howrigan 2018	doi.org/10.1101/495036	1695	0	exome	Schizophrenia (SCZ)	psychiatric disorder	validated
51466	14q32.2	14	100608079	100608079	C	G	C>G	EVL	exonic	nonsynonymous SNV	Taiw_73	Howrigan 2018	doi.org/10.1101/495036	1695	0	exome	Schizophrenia (SCZ)	psychiatric disorder	validated
1778	14q32.31	14	102461375	102461375	G	A	G>A	DYNC1H1	exonic	nonsynonymous SNV	Taiw_1620	Howrigan 2018	doi.org/10.1101/495036	1695	0	exome	Schizophrenia (SCZ)	psychiatric disorder	validated
113146	14q32.33	14	105407617	105407617	C	T	C>T	AHNAK2	exonic	nonsynonymous SNV	Taiw_688	Howrigan 2018	doi.org/10.1101/495036	1695	0	exome	Schizophrenia (SCZ)	psychiatric disorder	validated
113146	14q32.33	14	105411031	105411031	T	C	T>C	AHNAK2	exonic	nonsynonymous SNV	Taiw_2294	Howrigan 2018	doi.org/10.1101/495036	1695	0	exome	Schizophrenia (SCZ)	psychiatric disorder	validated
4308	15q13.3	15	31358375	31358375	T	C	T>C	TRPM1	exonic	nonsynonymous SNV	Taiw_978	Howrigan 2018	doi.org/10.1101/495036	1695	0	exome	Schizophrenia (SCZ)	psychiatric disorder	validated
161779	15q14	15	34394941	34394941	G	C	G>C	PGBD4	exonic	nonsynonymous SNV	Taiw_1554	Howrigan 2018	doi.org/10.1101/495036	1695	0	exome	Schizophrenia (SCZ)	psychiatric disorder	validated
161779	15q14	15	34395418	34395418	T	C	T>C	PGBD4	exonic	nonsynonymous SNV	Taiw_1298	Howrigan 2018	doi.org/10.1101/495036	1695	0	exome	Schizophrenia (SCZ)	psychiatric disorder	validated
26015	15q15.1	15	41817339	41817339	C	A	C>A	RPAP1	exonic	nonsynonymous SNV	Taiw_248	Howrigan 2018	doi.org/10.1101/495036	1695	0	exome	Schizophrenia (SCZ)	psychiatric disorder	validated
8681;100137049	15q15.1	15	42132389	42132389	C	T	C>T	JMJD7-PLA2G4B;PLA2G4B	exonic	nonsynonymous SNV	Taiw_2060	Howrigan 2018	doi.org/10.1101/495036	1695	0	exome	Schizophrenia (SCZ)	psychiatric disorder	validated
146059	15q15.2	15	43028521	43028521	G	A	G>A	CDAN1	exonic	nonsynonymous SNV	Taiw_409	Howrigan 2018	doi.org/10.1101/495036	1695	0	exome	Schizophrenia (SCZ)	psychiatric disorder	validated
9836	15q15.3	15	43621130	43621130	C	T	C>T	LCMT2	exonic	nonsynonymous SNV	Taiw_2482	Howrigan 2018	doi.org/10.1101/495036	1695	0	exome	Schizophrenia (SCZ)	psychiatric disorder	validated
53905	15q21.1	15	45437226	45437226	G	A	G>A	DUOX1	exonic	nonsynonymous SNV	Taiw_131	Howrigan 2018	doi.org/10.1101/495036	1695	0	exome	Schizophrenia (SCZ)	psychiatric disorder	validated
54822	15q21.2	15	50941036	50941036	T	G	T>G	TRPM7	exonic	nonsynonymous SNV	Taiw_934	Howrigan 2018	doi.org/10.1101/495036	1695	0	exome	Schizophrenia (SCZ)	psychiatric disorder	validated
23431	15q21.2	15	51221286	51221286	T	C	T>C	AP4E1	exonic	nonsynonymous SNV	Taiw_1917	Howrigan 2018	doi.org/10.1101/495036	1695	0	exome	Schizophrenia (SCZ)	psychiatric disorder	validated
55930	15q21.2	15	52510743	52510743	T	G	T>G	MYO5C	exonic	nonsynonymous SNV	Taiw_12	Howrigan 2018	doi.org/10.1101/495036	1695	0	exome	Schizophrenia (SCZ)	psychiatric disorder	validated
4643	15q22.2	15	59528854	59528854	C	G	C>G	MYO1E	exonic	nonsynonymous SNV	Taiw_915	Howrigan 2018	doi.org/10.1101/495036	1695	0	exome	Schizophrenia (SCZ)	psychiatric disorder	validated
83660	15q22.2	15	63040570	63040570	A	G	A>G	TLN2	exonic	nonsynonymous SNV	Taiw_351	Howrigan 2018	doi.org/10.1101/495036	1695	0	exome	Schizophrenia (SCZ)	psychiatric disorder	validated
57722	15q22.31	15	65693258	65693258	C	T	C>T	IGDCC4	exonic	nonsynonymous SNV	Taiw_1620	Howrigan 2018	doi.org/10.1101/495036	1695	0	exome	Schizophrenia (SCZ)	psychiatric disorder	validated
115752	15q22.31	15	66621627	66621627	C	T	C>T	DIS3L	exonic	nonsynonymous SNV	Taiw_712	Howrigan 2018	doi.org/10.1101/495036	1695	0	exome	Schizophrenia (SCZ)	psychiatric disorder	validated
6124	15q22.31	15	66793427	66793427	A	T	A>T	RPL4	exonic	nonsynonymous SNV	Taiw_1431	Howrigan 2018	doi.org/10.1101/495036	1695	0	exome	Schizophrenia (SCZ)	psychiatric disorder	validated
1583	15q24.1	15	74630953	74630953	G	A	G>A	CYP11A1	exonic	nonsynonymous SNV	Taiw_1411	Howrigan 2018	doi.org/10.1101/495036	1695	0	exome	Schizophrenia (SCZ)	psychiatric disorder	validated
10620	15q24.1	15	74883700	74883700	A	T	A>T	ARID3B	exonic	nonsynonymous SNV	Taiw_890	Howrigan 2018	doi.org/10.1101/495036	1695	0	exome	Schizophrenia (SCZ)	psychiatric disorder	validated
5780	15q24.2	15	75809643	75809643	T	G	T>G	PTPN9	exonic	nonsynonymous SNV	Taiw_1275	Howrigan 2018	doi.org/10.1101/495036	1695	0	exome	Schizophrenia (SCZ)	psychiatric disorder	validated
49855	15q24.3	15	77067300	77067300	T	C	T>C	SCAPER	exonic	nonsynonymous SNV	Taiw_1076	Howrigan 2018	doi.org/10.1101/495036	1695	0	exome	Schizophrenia (SCZ)	psychiatric disorder	validated
79834	15q24.3	15	77473596	77473596	A	T	A>T	PEAK1	exonic	nonsynonymous SNV	Taiw_1927	Howrigan 2018	doi.org/10.1101/495036	1695	0	exome	Schizophrenia (SCZ)	psychiatric disorder	validated
23102	15q25.1	15	78301367	78301367	T	C	T>C	TBC1D2B	exonic	nonsynonymous SNV	Taiw_89	Howrigan 2018	doi.org/10.1101/495036	1695	0	exome	Schizophrenia (SCZ)	psychiatric disorder	validated
5923	15q25.1	15	79291086	79291086	C	T	C>T	RASGRF1	exonic	nonsynonymous SNV	Taiw_2798	Howrigan 2018	doi.org/10.1101/495036	1695	0	exome	Schizophrenia (SCZ)	psychiatric disorder	validated
53339	15q25.2	15	83710606	83710606	G	A	G>A	BTBD1	exonic	nonsynonymous SNV	Taiw_2850	Howrigan 2018	doi.org/10.1101/495036	1695	0	exome	Schizophrenia (SCZ)	psychiatric disorder	validated
6017	15q26.1	15	89758328	89758328	A	G	A>G	RLBP1	exonic	nonsynonymous SNV	Taiw_888	Howrigan 2018	doi.org/10.1101/495036	1695	0	exome	Schizophrenia (SCZ)	psychiatric disorder	validated
5428	15q26.1	15	89873445	89873445	G	A	G>A	POLG	exonic	nonsynonymous SNV	Taiw_115	Howrigan 2018	doi.org/10.1101/495036	1695	0	exome	Schizophrenia (SCZ)	psychiatric disorder	validated
90381	15q26.1	15	90168793	90168793	C	T	C>T	TICRR	exonic	nonsynonymous SNV	Taiw_204	Howrigan 2018	doi.org/10.1101/495036	1695	0	exome	Schizophrenia (SCZ)	psychiatric disorder	validated
374654	15q26.1	15	90173687	90173687	T	A	T>A	KIF7	exonic	nonsynonymous SNV	Taiw_1419	Howrigan 2018	doi.org/10.1101/495036	1695	0	exome	Schizophrenia (SCZ)	psychiatric disorder	validated
64784	15q26.1	15	91169190	91169190	C	T	C>T	CRTC3	exonic	nonsynonymous SNV	Taiw_824	Howrigan 2018	doi.org/10.1101/495036	1695	0	exome	Schizophrenia (SCZ)	psychiatric disorder	validated
63922	16p13.3	16	847943	847943	C	T	C>T	CHTF18	exonic	nonsynonymous SNV	Taiw_816	Howrigan 2018	doi.org/10.1101/495036	1695	0	exome	Schizophrenia (SCZ)	psychiatric disorder	validated
64718	16p13.3	16	1464665	1464665	C	A	C>A	UNKL	exonic	nonsynonymous SNV	Taiw_86	Howrigan 2018	doi.org/10.1101/495036	1695	0	exome	Schizophrenia (SCZ)	psychiatric disorder	validated
23162	16p13.3	16	1817289	1817289	G	A	G>A	MAPK8IP3	exonic	nonsynonymous SNV	Taiw_2323	Howrigan 2018	doi.org/10.1101/495036	1695	0	exome	Schizophrenia (SCZ)	psychiatric disorder	validated
1632	16p13.3	16	2290069	2290069	C	T	C>T	ECI1	exonic	nonsynonymous SNV	Taiw_127	Howrigan 2018	doi.org/10.1101/495036	1695	0	exome	Schizophrenia (SCZ)	psychiatric disorder	validated
7874	16p13.2	16	8994411	8994411	T	A	T>A	USP7	exonic	nonsynonymous SNV	Taiw_430	Howrigan 2018	doi.org/10.1101/495036	1695	0	exome	Schizophrenia (SCZ)	psychiatric disorder	validated
2903	16p13.2	16	9857800	9857800	T	A	T>A	GRIN2A	exonic	nonsynonymous SNV	Taiw_464	Howrigan 2018	doi.org/10.1101/495036	1695	0	exome	Schizophrenia (SCZ)	psychiatric disorder	validated
9738	16p12.3	16	19539289	19539289	A	G	A>G	CCP110	exonic	nonsynonymous SNV	Taiw_1202	Howrigan 2018	doi.org/10.1101/495036	1695	0	exome	Schizophrenia (SCZ)	psychiatric disorder	validated
9738	16p12.3	16	19551984	19551984	G	A	G>A	CCP110	exonic	nonsynonymous SNV	Taiw_615	Howrigan 2018	doi.org/10.1101/495036	1695	0	exome	Schizophrenia (SCZ)	psychiatric disorder	validated
55567	16p12.3	16	21063028	21063028	G	A	G>A	DNAH3	exonic	nonsynonymous SNV	Taiw_1058	Howrigan 2018	doi.org/10.1101/495036	1695	0	exome	Schizophrenia (SCZ)	psychiatric disorder	validated
124454	16p12.2	16	23536585	23536585	T	C	T>C	EARS2	exonic	nonsynonymous SNV	Taiw_1325	Howrigan 2018	doi.org/10.1101/495036	1695	0	exome	Schizophrenia (SCZ)	psychiatric disorder	validated
5579	16p12.2	16	23847581	23847581	A	G	A>G	PRKCB	exonic	nonsynonymous SNV	Taiw_1329	Howrigan 2018	doi.org/10.1101/495036	1695	0	exome	Schizophrenia (SCZ)	psychiatric disorder	validated
5930	16p12.1	16	24583574	24583574	G	C	G>C	RBBP6	exonic	nonsynonymous SNV	Taiw_578	Howrigan 2018	doi.org/10.1101/495036	1695	0	exome	Schizophrenia (SCZ)	psychiatric disorder	validated
55911	16p11.2	16	28509477	28509477	C	A	C>A	APOBR	exonic	nonsynonymous SNV	Taiw_934	Howrigan 2018	doi.org/10.1101/495036	1695	0	exome	Schizophrenia (SCZ)	psychiatric disorder	validated
9810	16p11.2	16	30776516	30776516	G	C	G>C	RNF40	exonic	nonsynonymous SNV	Taiw_1671	Howrigan 2018	doi.org/10.1101/495036	1695	0	exome	Schizophrenia (SCZ)	psychiatric disorder	validated
3687	16p11.2	16	31382412	31382412	C	T	C>T	ITGAX	exonic	nonsynonymous SNV	Taiw_1185	Howrigan 2018	doi.org/10.1101/495036	1695	0	exome	Schizophrenia (SCZ)	psychiatric disorder	validated
23090	16q12.1	16	49672330	49672330	T	G	T>G	ZNF423	exonic	nonsynonymous SNV	Taiw_1849	Howrigan 2018	doi.org/10.1101/495036	1695	0	exome	Schizophrenia (SCZ)	psychiatric disorder	validated
64282	16q12.1	16	50245353	50245353	C	T	C>T	PAPD5	exonic	nonsynonymous SNV	Taiw_1329	Howrigan 2018	doi.org/10.1101/495036	1695	0	exome	Schizophrenia (SCZ)	psychiatric disorder	validated
6530	16q12.2	16	55705898	55705898	A	G	A>G	SLC6A2	exonic	nonsynonymous SNV	Taiw_943	Howrigan 2018	doi.org/10.1101/495036	1695	0	exome	Schizophrenia (SCZ)	psychiatric disorder	validated
23019	16q21	16	58620604	58620604	A	G	A>G	CNOT1	exonic	nonsynonymous SNV	Taiw_1361	Howrigan 2018	doi.org/10.1101/495036	1695	0	exome	Schizophrenia (SCZ)	psychiatric disorder	validated
29109	16q22.1	16	67268274	67268274	G	A	G>A	FHOD1	exonic	nonsynonymous SNV	Taiw_1168	Howrigan 2018	doi.org/10.1101/495036	1695	0	exome	Schizophrenia (SCZ)	psychiatric disorder	validated
4775	16q22.1	16	68156598	68156598	G	T	G>T	NFATC3	exonic	nonsynonymous SNV	Taiw_139	Howrigan 2018	doi.org/10.1101/495036	1695	0	exome	Schizophrenia (SCZ)	psychiatric disorder	validated
16	16q22.1	16	70305775	70305775	G	A	G>A	AARS	exonic	nonsynonymous SNV	Taiw_1493	Howrigan 2018	doi.org/10.1101/495036	1695	0	exome	Schizophrenia (SCZ)	psychiatric disorder	validated
197258	16q22.1	16	70504307	70504307	A	C	A>C	FUK	exonic	nonsynonymous SNV	Taiw_2850	Howrigan 2018	doi.org/10.1101/495036	1695	0	exome	Schizophrenia (SCZ)	psychiatric disorder	validated
463	16q22.2	16	72830940	72830940	C	A	C>A	ZFHX3	exonic	nonsynonymous SNV	Taiw_2613	Howrigan 2018	doi.org/10.1101/495036	1695	0	exome	Schizophrenia (SCZ)	psychiatric disorder	validated
170692	16q23.1	16	77369780	77369780	C	T	C>T	ADAMTS18	exonic	nonsynonymous SNV	Taiw_257	Howrigan 2018	doi.org/10.1101/495036	1695	0	exome	Schizophrenia (SCZ)	psychiatric disorder	validated
5336	16q23.3	16	81960762	81960762	C	G	C>G	PLCG2	exonic	nonsynonymous SNV	Taiw_883	Howrigan 2018	doi.org/10.1101/495036	1695	0	exome	Schizophrenia (SCZ)	psychiatric disorder	validated
5336	16q23.3	16	81971367	81971367	G	C	G>C	PLCG2	exonic	nonsynonymous SNV	Taiw_414	Howrigan 2018	doi.org/10.1101/495036	1695	0	exome	Schizophrenia (SCZ)	psychiatric disorder	validated
9013	16q24.1	16	84214957	84214957	C	T	C>T	TAF1C	exonic	nonsynonymous SNV	Taiw_1655	Howrigan 2018	doi.org/10.1101/495036	1695	0	exome	Schizophrenia (SCZ)	psychiatric disorder	validated
9013	16q24.1	16	84215234	84215234	C	T	C>T	TAF1C	exonic	nonsynonymous SNV	Taiw_159	Howrigan 2018	doi.org/10.1101/495036	1695	0	exome	Schizophrenia (SCZ)	psychiatric disorder	validated
9013	16q24.1	16	84216701	84216701	C	T	C>T	TAF1C	exonic	nonsynonymous SNV	Taiw_1812	Howrigan 2018	doi.org/10.1101/495036	1695	0	exome	Schizophrenia (SCZ)	psychiatric disorder	validated
57707	16q24.1	16	84520435	84520435	T	C	T>C	TLDC1	exonic	nonsynonymous SNV	Taiw_460	Howrigan 2018	doi.org/10.1101/495036	1695	0	exome	Schizophrenia (SCZ)	psychiatric disorder	validated
79786	16q24.1	16	84690975	84690975	G	A	G>A	KLHL36	exonic	nonsynonymous SNV	Taiw_2864	Howrigan 2018	doi.org/10.1101/495036	1695	0	exome	Schizophrenia (SCZ)	psychiatric disorder	validated
161882	16q24.2	16	88600422	88600422	G	A	G>A	ZFPM1	exonic	nonsynonymous SNV	Taiw_602	Howrigan 2018	doi.org/10.1101/495036	1695	0	exome	Schizophrenia (SCZ)	psychiatric disorder	validated
29123	16q24.3	16	89347537	89347537	C	T	C>T	ANKRD11	exonic	nonsynonymous SNV	Taiw_581	Howrigan 2018	doi.org/10.1101/495036	1695	0	exome	Schizophrenia (SCZ)	psychiatric disorder	validated
6687	16q24.3	16	89576951	89576951	G	C	G>C	SPG7	exonic	nonsynonymous SNV	Taiw_97	Howrigan 2018	doi.org/10.1101/495036	1695	0	exome	Schizophrenia (SCZ)	psychiatric disorder	validated
10381	16q24.3	16	90001476	90001476	C	T	C>T	TUBB3	exonic	nonsynonymous SNV	Taiw_755	Howrigan 2018	doi.org/10.1101/495036	1695	0	exome	Schizophrenia (SCZ)	psychiatric disorder	validated
54849	16q24.3	16	90025524	90025524	A	G	A>G	DEF8	exonic	nonsynonymous SNV	Taiw_1353	Howrigan 2018	doi.org/10.1101/495036	1695	0	exome	Schizophrenia (SCZ)	psychiatric disorder	validated
10594	17p13.3	17	1578561	1578561	T	C	T>C	PRPF8	exonic	nonsynonymous SNV	Taiw_225	Howrigan 2018	doi.org/10.1101/495036	1695	0	exome	Schizophrenia (SCZ)	psychiatric disorder	validated
4335	17p13.3	17	2290697	2290697	G	A	G>A	MNT	exonic	nonsynonymous SNV	Taiw_1256	Howrigan 2018	doi.org/10.1101/495036	1695	0	exome	Schizophrenia (SCZ)	psychiatric disorder	validated
23277	17p13.3	17	2606623	2606623	C	T	C>T	CLUH	exonic	nonsynonymous SNV	Taiw_1335	Howrigan 2018	doi.org/10.1101/495036	1695	0	exome	Schizophrenia (SCZ)	psychiatric disorder	validated
1497	17p13.2	17	3543502	3543502	T	C	T>C	CTNS	exonic	nonsynonymous SNV	Taiw_514	Howrigan 2018	doi.org/10.1101/495036	1695	0	exome	Schizophrenia (SCZ)	psychiatric disorder	validated
10514	17p13.2	17	4455890	4455890	G	A	G>A	MYBBP1A	exonic	nonsynonymous SNV	Taiw_337	Howrigan 2018	doi.org/10.1101/495036	1695	0	exome	Schizophrenia (SCZ)	psychiatric disorder	validated
342527	17p13.2	17	4496296	4496296	G	A	G>A	SMTNL2	exonic	nonsynonymous SNV	Taiw_1540	Howrigan 2018	doi.org/10.1101/495036	1695	0	exome	Schizophrenia (SCZ)	psychiatric disorder	validated
84225	17p13.2	17	4644300	4644300	G	A	G>A	ZMYND15	exonic	nonsynonymous SNV	Taiw_1472	Howrigan 2018	doi.org/10.1101/495036	1695	0	exome	Schizophrenia (SCZ)	psychiatric disorder	validated
83394	17p13.2	17	6364832	6364832	C	T	C>T	PITPNM3	exonic	nonsynonymous SNV	Taiw_2329	Howrigan 2018	doi.org/10.1101/495036	1695	0	exome	Schizophrenia (SCZ)	psychiatric disorder	validated
162517	17p13.1	17	6683581	6683581	C	A	C>A	FBXO39	exonic	nonsynonymous SNV	Taiw_271	Howrigan 2018	doi.org/10.1101/495036	1695	0	exome	Schizophrenia (SCZ)	psychiatric disorder	validated
1742	17p13.1	17	7096433	7096433	G	C	G>C	DLG4	exonic	nonsynonymous SNV	Taiw_1955	Howrigan 2018	doi.org/10.1101/495036	1695	0	exome	Schizophrenia (SCZ)	psychiatric disorder	validated
79142	17p13.1	17	7139782	7139782	G	C	G>C	PHF23	exonic	nonsynonymous SNV	Taiw_2281	Howrigan 2018	doi.org/10.1101/495036	1695	0	exome	Schizophrenia (SCZ)	psychiatric disorder	validated
57555	17p13.1	17	7318840	7318840	G	A	G>A	NLGN2	exonic	nonsynonymous SNV	Taiw_807	Howrigan 2018	doi.org/10.1101/495036	1695	0	exome	Schizophrenia (SCZ)	psychiatric disorder	validated
5430	17p13.1	17	7399824	7399824	T	G	T>G	POLR2A	exonic	nonsynonymous SNV	Taiw_80	Howrigan 2018	doi.org/10.1101/495036	1695	0	exome	Schizophrenia (SCZ)	psychiatric disorder	validated
1973	17p13.1	17	7480906	7480906	T	C	T>C	EIF4A1	exonic	nonsynonymous SNV	Taiw_2203	Howrigan 2018	doi.org/10.1101/495036	1695	0	exome	Schizophrenia (SCZ)	psychiatric disorder	validated
116840	17p13.1	17	7851261	7851261	G	A	G>A	CNTROB	exonic	nonsynonymous SNV	Taiw_1292	Howrigan 2018	doi.org/10.1101/495036	1695	0	exome	Schizophrenia (SCZ)	psychiatric disorder	validated
5187	17p13.1	17	8047161	8047161	C	T	C>T	PER1	exonic	nonsynonymous SNV	Taiw_266	Howrigan 2018	doi.org/10.1101/495036	1695	0	exome	Schizophrenia (SCZ)	psychiatric disorder	validated
5187	17p13.1	17	8053627	8053627	G	A	G>A	PER1	exonic	nonsynonymous SNV	Taiw_1259	Howrigan 2018	doi.org/10.1101/495036	1695	0	exome	Schizophrenia (SCZ)	psychiatric disorder	validated
4628	17p13.1	17	8526221	8526221	T	C	T>C	MYH10	exonic	nonsynonymous SNV	Taiw_546	Howrigan 2018	doi.org/10.1101/495036	1695	0	exome	Schizophrenia (SCZ)	psychiatric disorder	validated
4622	17p13.1	17	10356636	10356636	G	C	G>C	MYH4	exonic	nonsynonymous SNV	Taiw_1300	Howrigan 2018	doi.org/10.1101/495036	1695	0	exome	Schizophrenia (SCZ)	psychiatric disorder	validated
4621	17p13.1	17	10535975	10535975	G	T	G>T	MYH3	exonic	nonsynonymous SNV	Taiw_1738	Howrigan 2018	doi.org/10.1101/495036	1695	0	exome	Schizophrenia (SCZ)	psychiatric disorder	validated
4621	17p13.1	17	10558318	10558318	T	C	T>C	MYH3	exonic	nonsynonymous SNV	Taiw_431	Howrigan 2018	doi.org/10.1101/495036	1695	0	exome	Schizophrenia (SCZ)	psychiatric disorder	validated
2314	17p11.2	17	18155079	18155079	C	T	C>T	FLII	exonic	nonsynonymous SNV	Taiw_523	Howrigan 2018	doi.org/10.1101/495036	1695	0	exome	Schizophrenia (SCZ)	psychiatric disorder	validated
4843	17q11.2	17	26099450	26099450	G	A	G>A	NOS2	exonic	nonsynonymous SNV	Taiw_53	Howrigan 2018	doi.org/10.1101/495036	1695	0	exome	Schizophrenia (SCZ)	psychiatric disorder	validated
9703	17q11.2	17	26946979	26946979	G	A	G>A	KIAA0100	exonic	nonsynonymous SNV	Taiw_556	Howrigan 2018	doi.org/10.1101/495036	1695	0	exome	Schizophrenia (SCZ)	psychiatric disorder	validated
399687	17q11.2	17	27425388	27425388	G	A	G>A	MYO18A	exonic	nonsynonymous SNV	Taiw_809	Howrigan 2018	doi.org/10.1101/495036	1695	0	exome	Schizophrenia (SCZ)	psychiatric disorder	validated
116236	17q11.2	17	27893627	27893627	G	A	G>A	ABHD15	exonic	nonsynonymous SNV	Taiw_948	Howrigan 2018	doi.org/10.1101/495036	1695	0	exome	Schizophrenia (SCZ)	psychiatric disorder	validated
114659	17q11.2	17	30361940	30361940	G	A	G>A	LRRC37B	exonic	nonsynonymous SNV	Taiw_2001	Howrigan 2018	doi.org/10.1101/495036	1695	0	exome	Schizophrenia (SCZ)	psychiatric disorder	validated
10948	17q12	17	37815730	37815730	G	A	G>A	STARD3	exonic	nonsynonymous SNV	Taiw_761	Howrigan 2018	doi.org/10.1101/495036	1695	0	exome	Schizophrenia (SCZ)	psychiatric disorder	validated
84951	17q21.2	17	38644859	38644859	C	T	C>T	TNS4	exonic	nonsynonymous SNV	Taiw_1463	Howrigan 2018	doi.org/10.1101/495036	1695	0	exome	Schizophrenia (SCZ)	psychiatric disorder	validated
192666	17q21.2	17	38855855	38855855	G	A	G>A	KRT24	exonic	nonsynonymous SNV	Taiw_854	Howrigan 2018	doi.org/10.1101/495036	1695	0	exome	Schizophrenia (SCZ)	psychiatric disorder	validated
23415	17q21.2	17	40317598	40317598	A	T	A>T	KCNH4	exonic	nonsynonymous SNV	Taiw_908	Howrigan 2018	doi.org/10.1101/495036	1695	0	exome	Schizophrenia (SCZ)	psychiatric disorder	validated
79990	17q21.2	17	40822706	40822706	G	C	G>C	PLEKHH3	exonic	nonsynonymous SNV	Taiw_1635	Howrigan 2018	doi.org/10.1101/495036	1695	0	exome	Schizophrenia (SCZ)	psychiatric disorder	validated
314	17q21.31	17	41001321	41001321	A	T	A>T	AOC2	exonic	nonsynonymous SNV	Taiw_337	Howrigan 2018	doi.org/10.1101/495036	1695	0	exome	Schizophrenia (SCZ)	psychiatric disorder	validated
23131	17q21.31	17	42476896	42476896	G	T	G>T	GPATCH8	exonic	nonsynonymous SNV	Taiw_1764	Howrigan 2018	doi.org/10.1101/495036	1695	0	exome	Schizophrenia (SCZ)	psychiatric disorder	validated
7484	17q21.32	17	44952556	44952556	C	T	C>T	WNT9B	exonic	nonsynonymous SNV	Taiw_910	Howrigan 2018	doi.org/10.1101/495036	1695	0	exome	Schizophrenia (SCZ)	psychiatric disorder	validated
3690	17q21.32	17	45364537	45364537	G	T	G>T	ITGB3	exonic	nonsynonymous SNV	Taiw_139	Howrigan 2018	doi.org/10.1101/495036	1695	0	exome	Schizophrenia (SCZ)	psychiatric disorder	validated
8913	17q21.33	17	48680380	48680380	T	A	T>A	CACNA1G	exonic	nonsynonymous SNV	Taiw_987	Howrigan 2018	doi.org/10.1101/495036	1695	0	exome	Schizophrenia (SCZ)	psychiatric disorder	validated
124857	17q21.33	17	48917397	48917397	C	T	C>T	WFIKKN2	exonic	nonsynonymous SNV	Taiw_2679	Howrigan 2018	doi.org/10.1101/495036	1695	0	exome	Schizophrenia (SCZ)	psychiatric disorder	validated
124857	17q21.33	17	48918219	48918219	G	A	G>A	WFIKKN2	exonic	nonsynonymous SNV	Taiw_1922	Howrigan 2018	doi.org/10.1101/495036	1695	0	exome	Schizophrenia (SCZ)	psychiatric disorder	validated
7716	17q22	17	56052245	56052245	G	C	G>C	VEZF1	exonic	nonsynonymous SNV	Taiw_1040	Howrigan 2018	doi.org/10.1101/495036	1695	0	exome	Schizophrenia (SCZ)	psychiatric disorder	validated
8288	17q22	17	56281777	56281777	G	A	G>A	EPX	exonic	nonsynonymous SNV	Taiw_1431	Howrigan 2018	doi.org/10.1101/495036	1695	0	exome	Schizophrenia (SCZ)	psychiatric disorder	validated
54894	17q22	17	56435482	56435482	C	T	C>T	RNF43	exonic	nonsynonymous SNV	Taiw_741	Howrigan 2018	doi.org/10.1101/495036	1695	0	exome	Schizophrenia (SCZ)	psychiatric disorder	validated
10513	17q23.2	17	58543794	58543794	C	G	C>G	APPBP2	exonic	nonsynonymous SNV	Taiw_963	Howrigan 2018	doi.org/10.1101/495036	1695	0	exome	Schizophrenia (SCZ)	psychiatric disorder	validated
9969	17q23.2	17	60072620	60072620	C	T	C>T	MED13	exonic	nonsynonymous SNV	Taiw_2419	Howrigan 2018	doi.org/10.1101/495036	1695	0	exome	Schizophrenia (SCZ)	psychiatric disorder	validated
4215	17q23.3	17	61771078	61771078	C	T	C>T	MAP3K3	exonic	nonsynonymous SNV	Taiw_753	Howrigan 2018	doi.org/10.1101/495036	1695	0	exome	Schizophrenia (SCZ)	psychiatric disorder	validated
5705	17q23.3	17	61907499	61907499	C	T	C>T	PSMC5	exonic	nonsynonymous SNV	Taiw_740	Howrigan 2018	doi.org/10.1101/495036	1695	0	exome	Schizophrenia (SCZ)	psychiatric disorder	validated
5705	17q23.3	17	61908531	61908531	C	T	C>T	PSMC5	exonic	nonsynonymous SNV	Taiw_745	Howrigan 2018	doi.org/10.1101/495036	1695	0	exome	Schizophrenia (SCZ)	psychiatric disorder	validated
55852	17q23.3	17	62271221	62271221	C	T	C>T	TEX2	exonic	nonsynonymous SNV	Taiw_839	Howrigan 2018	doi.org/10.1101/495036	1695	0	exome	Schizophrenia (SCZ)	psychiatric disorder	validated
9931	17q24.2	17	65083113	65083113	T	G	T>G	HELZ	exonic	nonsynonymous SNV	Taiw_407	Howrigan 2018	doi.org/10.1101/495036	1695	0	exome	Schizophrenia (SCZ)	psychiatric disorder	validated
9931	17q24.2	17	65184500	65184500	A	T	A>T	HELZ	exonic	nonsynonymous SNV	Taiw_2108	Howrigan 2018	doi.org/10.1101/495036	1695	0	exome	Schizophrenia (SCZ)	psychiatric disorder	validated
23580	17q25.1	17	71282510	71282510	C	T	C>T	CDC42EP4	exonic	nonsynonymous SNV	Taiw_754	Howrigan 2018	doi.org/10.1101/495036	1695	0	exome	Schizophrenia (SCZ)	psychiatric disorder	validated
388419	17q25.1	17	72353722	72353722	C	T	C>T	BTBD17	exonic	nonsynonymous SNV	Taiw_1015	Howrigan 2018	doi.org/10.1101/495036	1695	0	exome	Schizophrenia (SCZ)	psychiatric disorder	validated
2125	17q25.1	17	74004346	74004346	C	G	C>G	EVPL	exonic	nonsynonymous SNV	Taiw_18	Howrigan 2018	doi.org/10.1101/495036	1695	0	exome	Schizophrenia (SCZ)	psychiatric disorder	validated
79651	17q25.1	17	74475818	74475818	C	T	C>T	RHBDF2	exonic	nonsynonymous SNV	Taiw_595	Howrigan 2018	doi.org/10.1101/495036	1695	0	exome	Schizophrenia (SCZ)	psychiatric disorder	validated
6397	17q25.2	17	75210011	75210011	C	T	C>T	SEC14L1	exonic	nonsynonymous SNV	Taiw_423	Howrigan 2018	doi.org/10.1101/495036	1695	0	exome	Schizophrenia (SCZ)	psychiatric disorder	validated
11322	17q25.3	17	76120637	76120637	C	T	C>T	TMC6	exonic	nonsynonymous SNV	Taiw_1573	Howrigan 2018	doi.org/10.1101/495036	1695	0	exome	Schizophrenia (SCZ)	psychiatric disorder	validated
8632	17q25.3	17	76454653	76454653	G	A	G>A	DNAH17	exonic	nonsynonymous SNV	Taiw_914	Howrigan 2018	doi.org/10.1101/495036	1695	0	exome	Schizophrenia (SCZ)	psychiatric disorder	validated
8632	17q25.3	17	76567704	76567704	G	A	G>A	DNAH17	exonic	nonsynonymous SNV	Taiw_1275	Howrigan 2018	doi.org/10.1101/495036	1695	0	exome	Schizophrenia (SCZ)	psychiatric disorder	validated
9146	17q25.3	17	79667563	79667563	C	T	C>T	HGS	exonic	nonsynonymous SNV	Taiw_2602	Howrigan 2018	doi.org/10.1101/495036	1695	0	exome	Schizophrenia (SCZ)	psychiatric disorder	validated
64118	17q25.3	17	80019119	80019119	C	T	C>T	DUS1L	exonic	nonsynonymous SNV	Taiw_445	Howrigan 2018	doi.org/10.1101/495036	1695	0	exome	Schizophrenia (SCZ)	psychiatric disorder	validated
1453	17q25.3	17	80210312	80210312	G	T	G>T	CSNK1D	exonic	nonsynonymous SNV	Taiw_685	Howrigan 2018	doi.org/10.1101/495036	1695	0	exome	Schizophrenia (SCZ)	psychiatric disorder	validated
6904	17q25.3	17	80724165	80724165	T	G	T>G	TBCD	exonic	nonsynonymous SNV	Taiw_1749	Howrigan 2018	doi.org/10.1101/495036	1695	0	exome	Schizophrenia (SCZ)	psychiatric disorder	validated
23347	18p11.32	18	2728559	2728559	A	T	A>T	SMCHD1	exonic	nonsynonymous SNV	Taiw_437	Howrigan 2018	doi.org/10.1101/495036	1695	0	exome	Schizophrenia (SCZ)	psychiatric disorder	validated
55125	18p11.21	18	13029695	13029695	C	T	C>T	CEP192	exonic	nonsynonymous SNV	Taiw_2043	Howrigan 2018	doi.org/10.1101/495036	1695	0	exome	Schizophrenia (SCZ)	psychiatric disorder	validated
2627	18q11.2	18	19757045	19757045	G	A	G>A	GATA6	exonic	nonsynonymous SNV	Taiw_1406	Howrigan 2018	doi.org/10.1101/495036	1695	0	exome	Schizophrenia (SCZ)	psychiatric disorder	validated
25925	18q11.2	18	22804466	22804466	C	T	C>T	ZNF521	exonic	nonsynonymous SNV	Taiw_661	Howrigan 2018	doi.org/10.1101/495036	1695	0	exome	Schizophrenia (SCZ)	psychiatric disorder	validated
1823	18q12.1	18	28714714	28714714	T	G	T>G	DSC1	exonic	nonsynonymous SNV	Taiw_951	Howrigan 2018	doi.org/10.1101/495036	1695	0	exome	Schizophrenia (SCZ)	psychiatric disorder	validated
1830	18q12.1	18	29049153	29049153	C	T	C>T	DSG3	exonic	nonsynonymous SNV	Taiw_144	Howrigan 2018	doi.org/10.1101/495036	1695	0	exome	Schizophrenia (SCZ)	psychiatric disorder	validated
55034	18q12.2	18	33840131	33840131	G	A	G>A	MOCOS	exonic	nonsynonymous SNV	Taiw_1635	Howrigan 2018	doi.org/10.1101/495036	1695	0	exome	Schizophrenia (SCZ)	psychiatric disorder	validated
125336	18q21.1	18	44104709	44104709	T	C	T>C	LOXHD1	exonic	nonsynonymous SNV	Taiw_2200	Howrigan 2018	doi.org/10.1101/495036	1695	0	exome	Schizophrenia (SCZ)	psychiatric disorder	validated
8792	18q21.33	18	60021669	60021669	G	T	G>T	TNFRSF11A	exonic	nonsynonymous SNV	Taiw_1029	Howrigan 2018	doi.org/10.1101/495036	1695	0	exome	Schizophrenia (SCZ)	psychiatric disorder	validated
92126	18q22.1	18	65178662	65178662	A	G	A>G	DSEL	exonic	nonsynonymous SNV	Taiw_1451	Howrigan 2018	doi.org/10.1101/495036	1695	0	exome	Schizophrenia (SCZ)	psychiatric disorder	validated
92126	18q22.1	18	65180225	65180225	T	C	T>C	DSEL	exonic	nonsynonymous SNV	Taiw_792	Howrigan 2018	doi.org/10.1101/495036	1695	0	exome	Schizophrenia (SCZ)	psychiatric disorder	validated
25914	18q22.2	18	67776896	67776896	C	G	C>G	RTTN	exonic	nonsynonymous SNV	Taiw_301	Howrigan 2018	doi.org/10.1101/495036	1695	0	exome	Schizophrenia (SCZ)	psychiatric disorder	validated
22850	18q23	18	77896388	77896388	T	C	T>C	ADNP2	exonic	nonsynonymous SNV	Taiw_1042	Howrigan 2018	doi.org/10.1101/495036	1695	0	exome	Schizophrenia (SCZ)	psychiatric disorder	validated
10025	19p13.3	19	873570	873570	A	G	A>G	MED16	exonic	nonsynonymous SNV	Taiw_1311	Howrigan 2018	doi.org/10.1101/495036	1695	0	exome	Schizophrenia (SCZ)	psychiatric disorder	validated
10501	19p13.3	19	4550908	4550908	T	G	T>G	SEMA6B	exonic	nonsynonymous SNV	Taiw_1955	Howrigan 2018	doi.org/10.1101/495036	1695	0	exome	Schizophrenia (SCZ)	psychiatric disorder	validated
5802	19p13.3	19	5211778	5211778	C	T	C>T	PTPRS	exonic	nonsynonymous SNV	Taiw_181	Howrigan 2018	doi.org/10.1101/495036	1695	0	exome	Schizophrenia (SCZ)	psychiatric disorder	validated
3643	19p13.2	19	7122651	7122651	G	A	G>A	INSR	exonic	nonsynonymous SNV	Taiw_1366	Howrigan 2018	doi.org/10.1101/495036	1695	0	exome	Schizophrenia (SCZ)	psychiatric disorder	validated
57192	19p13.2	19	7589996	7589996	C	T	C>T	MCOLN1	exonic	nonsynonymous SNV	Taiw_799	Howrigan 2018	doi.org/10.1101/495036	1695	0	exome	Schizophrenia (SCZ)	psychiatric disorder	validated
84467	19p13.2	19	8193950	8193950	G	A	G>A	FBN3	exonic	nonsynonymous SNV	Taiw_2385	Howrigan 2018	doi.org/10.1101/495036	1695	0	exome	Schizophrenia (SCZ)	psychiatric disorder	validated
4542	19p13.2	19	8601464	8601464	T	C	T>C	MYO1F	exonic	nonsynonymous SNV	Taiw_119	Howrigan 2018	doi.org/10.1101/495036	1695	0	exome	Schizophrenia (SCZ)	psychiatric disorder	validated
81794	19p13.2	19	8670195	8670195	C	T	C>T	ADAMTS10	exonic	nonsynonymous SNV	Taiw_1800	Howrigan 2018	doi.org/10.1101/495036	1695	0	exome	Schizophrenia (SCZ)	psychiatric disorder	validated
94025	19p13.2	19	9076607	9076607	C	T	C>T	MUC16	exonic	nonsynonymous SNV	Taiw_319	Howrigan 2018	doi.org/10.1101/495036	1695	0	exome	Schizophrenia (SCZ)	psychiatric disorder	validated
162993	19p13.2	19	9868260	9868260	C	A	C>A	ZNF846	exonic	nonsynonymous SNV	Taiw_456	Howrigan 2018	doi.org/10.1101/495036	1695	0	exome	Schizophrenia (SCZ)	psychiatric disorder	validated
56342;692312	19p13.2	19	10220830	10220830	C	T	C>T	PPAN;PPAN-P2RY11	exonic	nonsynonymous SNV	Taiw_825	Howrigan 2018	doi.org/10.1101/495036	1695	0	exome	Schizophrenia (SCZ)	psychiatric disorder	validated
6597	19p13.2	19	11136144	11136144	G	A	G>A	SMARCA4	exonic	nonsynonymous SNV	Taiw_1073	Howrigan 2018	doi.org/10.1101/495036	1695	0	exome	Schizophrenia (SCZ)	psychiatric disorder	validated
55621	19p13.2	19	13226237	13226237	C	T	C>T	TRMT1	exonic	nonsynonymous SNV	Taiw_92	Howrigan 2018	doi.org/10.1101/495036	1695	0	exome	Schizophrenia (SCZ)	psychiatric disorder	validated
112939	19p13.2	19	13249033	13249033	A	G	A>G	NACC1	exonic	nonsynonymous SNV	Taiw_2327	Howrigan 2018	doi.org/10.1101/495036	1695	0	exome	Schizophrenia (SCZ)	psychiatric disorder	validated
773	19p13.2	19	13616873	13616873	C	T	C>T	CACNA1A	exonic	nonsynonymous SNV	Taiw_754	Howrigan 2018	doi.org/10.1101/495036	1695	0	exome	Schizophrenia (SCZ)	psychiatric disorder	validated
84658	19p13.12	19	14752395	14752395	C	T	C>T	ADGRE3	exonic	nonsynonymous SNV	Taiw_1268	Howrigan 2018	doi.org/10.1101/495036	1695	0	exome	Schizophrenia (SCZ)	psychiatric disorder	validated
10523	19p13.11	19	16640674	16640674	G	A	G>A	CHERP	exonic	nonsynonymous SNV	Taiw_438	Howrigan 2018	doi.org/10.1101/495036	1695	0	exome	Schizophrenia (SCZ)	psychiatric disorder	validated
23309	19p13.11	19	16957820	16957820	A	G	A>G	SIN3B	exonic	nonsynonymous SNV	Taiw_362	Howrigan 2018	doi.org/10.1101/495036	1695	0	exome	Schizophrenia (SCZ)	psychiatric disorder	validated
27151	19p13.11	19	17086023	17086023	C	T	C>T	CPAMD8	exonic	nonsynonymous SNV	Taiw_1187	Howrigan 2018	doi.org/10.1101/495036	1695	0	exome	Schizophrenia (SCZ)	psychiatric disorder	validated
[truncated: 866 more rows]
